# Supplementary material for: Assessing Satisfaction With Online Courses: Spanish Version of the Learner Satisfaction Survey
Source: Front Psychol. 2022 Apr 27;13:875929. doi: 10.3389/fpsyg.2022.875929 (PMC9094622; doi:10.3389/fpsyg.2022.875929)
Supplement: Supplementary file 2 [file Data_Sheet_1.xlsx]

## Sheet: SATISFACCIÓN ALUMNADO.MTH. para
1	1	18	2	2	1	1	3	3	13	13	12	18	14	70	8	16	11	12	14	3	3	2	2	3	2	3	3	2	3	3	3	2	2	2	4	4	4	3	3	3	3	3	3	2
2	2	22	2	5	1	1	3	4	6	7	5	5	5	28	7	18	16	14	14	1	1	2	1	1	1	1	3	1	1	1	1	1	1	1	1	1	1	1	1	1	1	1	1	1
3	1	21	2	3	1	1	3	3	10	12	12	7	7	48	11	16	19	12	9	1	2	4	2	1	2	2	2	2	4	4	1	3	3	1	1	1	1	2	2	2	1	2	1	1
4	1	19	2	4	1	1	3	4	15	11	14	13	13	66	17	15	18	14	11	3	3	3	3	3	2	2	3	3	1	2	3	4	3	2	2	3	2	3	3	3	3	2	3	2
5	1	22	2	3	1	1	3	4	20	20	16	15	15	86	19	20	20	13	13	4	4	4	4	4	4	4	4	4	4	4	4	4	2	2	3	3	3	3	3	3	3	3	3	3
6	1	20	2	2	1	1	3	4	15	8	5	18	15	61	14	15	19	17	13	3	3	3	3	3	2	1	2	2	1	1	1	1	1	1	3	3	4	4	4	3	4	2	3	3
7	1	20	2	5	1	1	3	4	6	5	5	5	5	26	19	19	18	16	13	2	1	1	1	1	1	1	1	1	1	1	1	1	1	1	1	1	1	1	1	1	1	1	1	1
8	1	21	2	4	1	1	3	3	8	10	12	8	8	46	13	18	20	11	13	2	1	2	2	1	2	2	3	2	1	3	1	3	3	2	1	1	1	2	3	1	1	2	2	2
9	2	19	2	1	1	1	3	3	19	18	16	14	16	83	14	15	20	14	12	4	4	4	3	4	3	3	4	4	4	4	3	3	4	2	2	2	3	4	3	3	3	3	4	3
10	1	21	2	2	1	1	3	4	6	8	7	19	10	50	6	17	15	19	14	1	2	1	1	1	2	1	1	3	1	1	1	2	2	1	4	4	4	3	4	1	3	1	1	4
11	2	19	2	2	1	1	3	4	13	13	15	12	9	62	11	14	12	15	13	3	4	3	2	1	3	1	3	3	3	2	4	3	3	3	2	1	4	3	2	1	1	2	3	2
12	2	19	2	4	1	1	3	3	11	12	7	15	9	54	13	10	18	12	13	3	1	2	2	3	3	4	3	1	1	1	1	1	3	1	3	3	3	3	3	2	3	2	1	1
13	1	22	2	4	1	1	3	2	12	10	7	20	7	56	11	18	16	12	13	2	3	3	3	1	1	2	3	3	1	2	1	1	1	2	4	4	4	4	4	2	2	1	1	1
14	2	21	2	5	1	1	3	4	9	10	11	17	10	57	11	16	11	15	14	1	1	2	3	2	2	3	1	2	2	1	2	2	3	3	2	3	4	4	4	1	3	1	1	4
15	1	20	2	2	1	1	3	2	16	15	10	19	17	77	15	10	15	10	12	4	3	2	3	4	2	1	4	4	4	4	1	2	2	1	3	4	4	4	4	3	4	3	3	4
16	2	20	2	2	1	1	3	2	7	12	9	12	7	47	15	16	10	13	16	2	1	1	2	1	2	2	2	3	3	1	2	2	2	2	2	1	3	3	3	1	2	2	1	1
17	1	18	2	2	1	1	3	3	11	10	9	15	8	53	12	18	17	15	12	2	2	2	2	3	2	2	3	2	1	2	2	2	1	2	3	3	4	3	2	1	3	1	2	1
18	1	20	2	2	1	1	3	4	13	13	10	14	13	63	6	17	20	11	10	3	3	2	2	3	3	2	4	2	2	2	2	3	1	2	2	3	3	3	3	3	2	2	2	4
19	1	22	2	5	1	1	3	4	13	18	16	18	14	79	8	18	13	13	15	3	2	3	3	2	2	4	4	4	4	4	3	4	2	3	3	4	3	4	4	3	3	2	2	4
20	1	18	2	2	1	1	3	4	15	14	14	15	13	71	13	17	18	12	11	3	3	3	3	3	3	3	3	3	2	3	3	3	3	2	3	3	3	3	3	2	3	3	3	2
21	2	33	2	2	1	1	3	4	20	20	20	20	20	100	14	20	13	15	16	4	4	4	4	4	4	4	4	4	4	4	4	4	4	4	4	4	4	4	4	4	4	4	4	4
22	2	20	2	5	1	1	3	4	12	13	13	12	10	60	11	12	16	10	10	3	3	2	2	2	2	2	3	3	3	2	3	3	3	2	2	2	2	3	3	2	2	2	2	2
23	1	27	2	3	1	1	2	3	11	16	9	8	6	50	9	20	18	18	12	2	2	4	2	1	3	3	2	4	4	1	1	3	1	3	1	1	2	1	3	1	1	1	1	2
24	2	22	2	2	1	1	3	4	17	14	14	13	13	71	15	17	19	14	14	2	4	3	4	4	2	3	4	3	2	4	2	3	2	3	1	2	4	3	3	3	2	3	4	1
25	1	21	2	2	1	1	3	4	10	12	10	10	10	52	18	19	12	13	12	2	2	2	2	2	2	2	2	2	4	2	2	2	2	2	2	2	2	2	2	2	2	2	2	2
26	1	19	2	1	1	1	3	4	14	18	19	14	14	79	17	18	13	10	16	3	3	2	3	3	3	4	4	3	4	3	4	4	4	4	3	1	4	3	3	3	3	2	3	3
27	2	24	3	5	1	1	3	4	12	9	8	17	6	52	14	17	10	13	13	3	2	3	2	2	2	2	2	2	1	1	1	3	2	1	3	2	4	4	4	1	2	1	1	1
28	2	19	2	5	1	1	3	2	16	14	8	20	14	72	9	16	20	15	12	4	4	4	3	1	1	3	3	4	3	3	1	1	2	1	4	4	4	4	4	3	4	1	2	4
29	2	21	2	2	1	1	3	2	16	16	15	15	14	76	13	15	12	12	11	4	3	3	3	3	3	3	4	3	3	3	3	3	3	3	3	3	3	3	3	3	3	3	3	2
30	2	24	2	5	1	1	3	4	9	6	6	13	5	39	17	13	15	6	15	2	2	1	2	2	1	1	2	1	1	1	1	1	2	1	4	1	4	2	2	1	1	1	1	1
31	1	19	2	4	1	1	3	4	13	13	10	16	9	61	6	14	11	17	7	2	2	3	3	3	2	3	3	3	2	3	1	2	2	2	4	3	3	3	3	1	2	3	1	2
32	1	19	2	5	1	1	3	2	12	10	16	18	11	67	8	20	6	17	14	2	2	2	3	3	2	2	3	2	1	1	3	4	4	4	4	3	3	4	4	3	2	2	3	1
33	1	20	2	5	1	1	3	4	10	10	13	14	7	54	12	19	14	16	16	2	2	2	2	2	1	2	3	2	2	2	3	3	3	2	3	2	3	3	3	2	1	1	2	1
34	2	20	2	1	1	1	3	4	18	18	15	18	11	80	11	9	15	6	16	3	4	3	4	4	3	3	4	4	4	3	3	4	2	3	3	4	4	4	3	3	3	2	2	1
35	2	21	2	5	1	1	3	4	8	11	11	14	5	49	14	17	12	6	16	3	1	1	2	1	3	2	2	3	1	2	1	2	3	3	1	2	3	4	4	1	1	1	1	1
36	1	18	2	2	1	1	3	4	16	16	17	15	15	79	14	17	20	13	15	3	4	1	4	4	3	3	3	3	4	4	4	4	2	3	3	3	3	3	3	3	3	3	3	3
37	2	21	2	1	1	1	3	3	19	20	16	18	20	93	12	15	18	17	11	4	3	4	4	4	4	4	4	4	4	4	3	3	3	3	3	4	3	4	4	4	4	4	4	4
38	2	21	2	2	1	1	3	4	9	10	11	20	10	60	7	17	17	11	14	2	3	2	1	1	2	2	2	2	2	2	2	2	3	2	4	4	4	4	4	1	4	1	1	3
39	2	22	2	2	1	1	3	2	12	13	5	20	10	60	11	19	18	8	16	3	2	1	2	4	1	2	2	4	4	1	1	1	1	1	4	4	4	4	4	2	4	1	2	1
40	1	21	2	2	1	1	2	4	15	15	14	12	13	69	18	17	19	11	17	3	3	3	3	3	3	3	3	3	3	3	2	3	3	3	2	2	2	3	3	3	2	3	3	2
41	2	19	2	3	1	1	3	4	9	12	11	8	7	47	13	17	15	9	16	2	2	1	2	2	2	3	2	2	3	2	2	3	2	2	1	1	2	2	2	1	1	2	2	1
42	2	22	2	2	1	1	3	4	8	7	7	9	5	36	12	17	18	19	12	1	2	1	2	2	1	1	1	1	3	1	1	2	1	2	1	1	3	2	2	1	1	1	1	1
43	2	42	3	5	1	1	1	2	6	7	6	16	7	42	15	16	13	11	14	2	1	1	1	1	1	1	2	1	2	1	1	2	1	1	3	3	4	3	3	1	1	2	1	2
44	1	22	2	3	1	1	3	4	15	15	15	17	12	74	5	16	13	17	14	3	3	3	3	3	3	3	3	3	3	3	3	3	3	3	3	2	4	4	4	2	3	2	3	2
45	1	21	2	1	1	1	3	2	15	16	14	14	14	73	16	18	13	13	17	3	3	3	3	3	4	3	3	3	3	3	2	3	3	3	3	2	3	3	3	3	3	3	3	2
46	1	19	2	2	1	1	3	3	12	9	5	17	5	48	15	18	18	15	15	3	2	3	2	2	1	1	4	2	1	1	1	1	1	1	1	4	4	4	4	1	1	1	1	1
47	1	23	3	2	1	1	3	2	5	5	5	13	6	34	12	14	16	6	12	1	1	1	1	1	1	1	1	1	1	1	1	1	1	1	3	3	3	2	2	1	2	1	1	1
48	1	19	2	2	1	1	3	4	11	10	14	15	11	61	12	14	14	13	12	1	2	2	3	3	2	1	3	3	1	2	3	3	3	3	3	1	4	3	4	3	3	1	2	2
49	1	19	2	2	1	1	3	2	18	13	11	11	11	64	11	20	17	17	17	4	4	4	3	3	2	2	2	3	4	3	2	2	2	2	2	2	2	3	2	2	4	2	2	1
50	1	19	2	2	1	1	3	2	18	13	11	11	11	64	11	20	17	17	17	4	4	4	3	3	2	2	2	3	4	3	2	2	2	2	2	2	2	3	2	2	4	2	2	1
51	2	23	2	5	1	1	3	3	19	17	8	20	17	81	10	16	7	11	14	4	4	4	4	3	4	4	4	3	2	3	1	2	1	1	4	4	4	4	4	3	4	3	3	4
52	2	18	2	5	1	1	3	4	11	12	7	13	6	49	4	14	16	16	17	2	3	2	2	2	2	2	2	3	3	2	1	2	1	1	2	3	2	3	3	1	2	1	1	1
53	1	18	2	5	1	1	3	4	6	7	6	11	8	38	8	14	17	17	19	1	2	1	1	1	1	1	2	1	2	2	1	1	1	1	2	2	1	3	3	1	4	1	1	1
54	2	23	3	2	1	2	2	4	10	10	10	10	10	50	12	12	12	12	12	2	2	2	2	2	2	2	2	2	2	2	2	2	2	2	2	2	2	2	2	2	2	2	2	2
55	2	26	3	2	1	1	2	4	20	20	20	20	20	100	13	13	15	12	14	4	4	4	4	4	4	4	4	4	4	4	4	4	4	4	4	4	4	4	4	4	4	4	4	4
56	2	37	3	2	1	1	2	4	20	20	20	20	20	100	18	19	20	5	16	4	4	4	4	4	4	4	4	4	4	4	4	4	4	4	4	4	4	4	4	4	4	4	4	4
57	1	18	2	2	1	1	3	2	19	15	13	20	20	87	17	20	11	8	16	4	4	3	4	4	4	4	3	3	1	3	3	2	3	2	4	4	4	4	4	4	4	4	4	4
58	1	18	2	2	1	1	3	4	14	14	10	19	14	71	16	20	16	19	14	3	3	3	3	2	2	4	4	2	2	2	1	1	3	3	4	4	3	4	4	3	4	3	3	1
59	1	22	2	2	1	1	3	4	5	5	5	10	5	30	10	15	17	13	13	1	1	1	1	1	1	1	1	1	1	1	1	1	1	1	2	2	2	2	2	1	1	1	1	1
60	1	20	2	4	1	1	3	2	9	7	8	6	5	35	14	16	13	15	16	1	2	1	2	3	1	3	1	1	1	2	1	1	3	1	1	1	1	2	1	1	1	1	1	1
61	2	21	2	5	1	1	3	4	5	5	5	5	5	25	12	12	12	12	12	1	1	1	1	1	1	1	1	1	1	1	1	1	1	1	1	1	1	1	1	1	1	1	1	1
62	1	23	3	3	1	1	3	4	15	14	6	9	10	54	13	16	16	17	17	3	3	3	3	3	3	3	2	3	3	2	1	1	1	1	2	1	2	2	2	1	3	2	2	2
63	1	22	3	3	1	1	3	2	14	15	18	18	12	77	19	20	15	12	13	4	2	4	3	1	3	2	4	3	3	2	4	4	4	4	4	2	4	4	4	2	3	2	2	3
64	1	22	3	3	1	1	3	4	13	15	13	13	9	63	16	18	11	8	12	3	2	2	3	3	3	3	3	3	3	2	2	3	3	3	1	3	3	3	3	2	2	2	2	1
65	1	23	3	3	1	1	3	4	13	16	15	15	13	72	14	18	19	13	15	3	3	2	3	2	3	3	3	3	4	2	2	4	4	3	3	2	4	3	3	3	3	3	3	1
66	1	23	3	3	1	1	3	4	14	16	14	12	11	67	18	18	14	6	12	3	3	2	3	3	3	3	3	3	4	3	2	4	3	2	2	2	3	2	3	3	2	3	2	1
67	1	22	3	3	1	1	3	3	7	13	10	16	7	53	15	17	16	11	9	2	1	2	1	1	2	2	3	3	3	3	1	3	2	1	4	3	3	3	3	1	1	1	1	3
68	1	24	3	3	1	1	2	4	15	12	14	16	10	67	8	19	19	10	14	3	3	2	4	3	3	2	2	3	2	3	2	3	3	3	3	2	4	4	3	2	2	2	3	1
69	1	22	2	2	1	1	2	4	7	9	8	20	9	53	14	13	12	16	15	2	1	2	1	1	2	1	3	1	2	1	1	3	1	2	4	4	4	4	4	1	4	1	1	2
70	2	23	2	5	1	1	3	4	14	16	14	20	13	77	16	13	11	11	14	3	3	3	2	3	2	4	3	3	4	3	4	3	2	2	4	4	4	4	4	2	3	3	3	2
71	2	19	2	5	1	1	3	4	10	6	11	17	5	49	8	16	10	18	16	2	1	1	3	3	1	1	2	1	1	1	3	2	3	2	4	1	4	4	4	1	1	1	1	1
72	1	23	3	3	1	1	3	4	12	9	11	12	7	51	10	18	15	11	14	3	2	3	2	2	1	2	3	2	1	1	2	3	2	3	1	3	2	3	3	1	2	1	2	1
73	1	29	2	1	1	1	3	3	17	13	9	20	15	74	5	14	12	12	13	4	3	4	4	2	3	2	3	3	2	1	2	2	1	3	4	4	4	4	4	2	4	2	3	4
74	2	23	3	5	1	1	2	3	12	7	6	20	7	52	7	16	16	9	10	2	2	3	3	2	1	1	2	1	2	1	1	2	1	1	4	4	4	4	4	1	3	1	1	1
75	1	18	2	3	1	1	3	4	9	8	10	12	8	47	14	15	14	10	16	3	3	1	1	1	1	3	2	1	1	1	1	3	2	3	1	1	4	3	3	1	1	2	3	1
76	1	19	2	2	1	1	3	3	18	17	13	15	14	77	12	12	14	11	12	3	3	4	4	4	3	3	4	4	3	3	2	3	3	2	3	3	3	3	3	2	3	3	3	3
77	2	19	2	5	1	1	3	2	5	5	5	5	5	25	13	16	9	16	14	1	1	1	1	1	1	1	1	1	1	1	1	1	1	1	1	1	1	1	1	1	1	1	1	1
78	1	21	2	1	1	1	3	1	13	14	10	10	11	58	17	19	9	12	17	2	3	2	3	3	2	3	3	2	4	2	2	2	2	2	2	2	2	2	2	2	2	2	3	2
79	1	20	2	2	1	1	3	4	14	16	13	17	17	77	19	18	18	11	16	3	3	2	3	3	4	4	4	3	1	3	3	3	2	2	3	3	3	4	4	3	4	3	3	4
80	2	20	2	4	1	1	3	3	7	11	7	19	5	49	19	18	11	16	15	2	1	1	2	1	1	2	3	4	1	2	1	1	2	1	4	4	3	4	4	1	1	1	1	1
81	1	19	2	5	1	1	3	4	6	14	11	8	10	49	8	19	20	14	14	2	1	1	1	1	1	3	3	3	4	2	1	4	3	1	2	1	1	2	2	2	3	2	2	1
82	2	22	2	3	1	1	3	4	15	16	11	14	9	65	19	17	11	9	9	3	3	4	3	2	3	4	4	3	2	3	2	3	1	2	3	2	3	3	3	2	2	2	2	1
83	1	18	2	5	1	1	3	4	14	10	5	18	7	54	10	14	15	19	15	4	3	3	3	1	1	1	4	2	2	1	1	1	1	1	4	3	3	4	4	1	2	1	2	1
84	2	23	2	2	1	1	3	4	5	5	5	9	5	29	11	13	13	13	14	1	1	1	1	1	1	1	1	1	1	1	1	1	1	1	2	2	2	1	2	1	1	1	1	1
85	1	25	2	2	1	1	3	3	20	17	17	20	20	94	16	16	17	11	12	4	4	4	4	4	3	3	4	3	4	4	3	3	4	3	4	4	4	4	4	4	4	4	4	4
86	1	23	2	2	1	1	3	4	10	15	11	10	7	53	15	14	10	14	9	2	2	2	3	1	2	3	3	3	4	1	3	3	3	1	1	2	2	2	3	1	2	1	2	1
87	1	20	2	2	1	1	3	4	12	9	9	20	14	64	8	18	6	17	12	3	2	3	2	2	2	2	2	2	1	1	3	1	2	2	4	4	4	4	4	3	2	3	3	3
88	2	19	2	5	1	1	3	4	12	8	10	20	9	59	10	9	11	13	13	1	2	4	4	1	2	2	1	2	1	1	1	2	3	3	4	4	4	4	4	1	2	3	2	1
89	1	19	2	2	1	1	3	2	11	11	9	20	14	65	15	17	20	15	8	2	3	1	2	3	3	1	3	1	3	2	1	2	2	2	4	4	4	4	4	2	4	2	2	4
90	2	21	2	3	1	1	3	4	13	8	6	18	8	53	10	11	19	13	11	2	3	2	3	3	1	1	2	2	2	2	1	1	1	1	4	4	4	3	3	2	2	2	1	1
91	1	23	2	1	1	1	3	4	14	5	9	14	7	49	5	19	13	20	18	2	4	2	3	3	1	1	1	1	1	3	1	3	1	1	1	1	4	4	4	1	2	1	1	2
92	2	20	2	5	1	1	3	4	16	12	9	17	10	64	9	13	17	6	10	4	3	2	4	3	2	3	3	2	2	3	1	1	3	1	4	1	4	4	4	2	2	2	3	1
93	2	19	2	4	1	1	3	2	10	7	11	11	10	49	13	10	13	11	13	2	2	2	2	2	1	2	1	2	1	1	2	3	3	2	1	1	3	3	3	2	2	2	2	2
94	2	21	2	2	1	1	3	4	13	13	13	19	11	69	11	14	14	10	15	2	2	3	3	3	2	3	2	3	3	2	2	4	3	2	4	3	4	4	4	2	3	1	2	3
95	1	21	2	2	1	1	2	4	15	19	14	18	12	78	11	17	14	15	10	3	3	2	4	3	4	4	4	3	4	4	3	3	2	2	3	4	3	4	4	2	3	2	2	3
96	2	24	2	4	1	1	3	4	19	14	8	20	14	75	7	7	17	17	17	4	4	4	4	3	2	3	4	3	2	1	1	2	3	1	4	4	4	4	4	3	4	2	4	1
97	1	33	3	1	1	1	3	2	15	19	14	20	15	83	9	14	12	8	11	3	3	3	3	3	4	3	4	4	4	3	3	3	3	2	4	4	4	4	4	3	3	3	3	3
98	2	19	2	5	1	1	3	4	12	12	10	12	7	53	15	14	11	11	10	2	3	2	3	2	2	3	3	2	2	2	1	3	2	2	3	1	2	3	3	1	1	2	2	1
99	2	19	2	2	1	1	3	4	11	12	7	15	10	55	9	15	10	10	13	3	2	2	2	2	3	2	3	3	1	2	1	1	2	1	3	2	4	3	3	2	2	2	2	2
100	2	21	2	5	1	1	3	4	12	10	8	11	9	50	16	12	16	13	10	3	2	2	2	3	2	2	3	2	1	1	2	2	2	1	3	1	1	3	3	2	2	1	3	1
101	1	21	2	2	1	1	2	4	9	6	13	13	8	49	16	16	19	15	15	2	2	1	2	2	1	1	1	2	1	2	2	3	3	3	3	2	2	3	3	1	3	1	1	2
102	2	21	2	5	1	1	3	4	10	8	11	13	5	47	14	14	14	12	14	2	2	2	2	2	1	1	3	2	1	1	3	3	2	2	3	2	2	3	3	1	1	1	1	1
103	2	20	2	1	1	1	3	4	12	15	11	10	10	58	18	20	14	8	16	3	3	2	2	2	3	4	3	3	2	3	2	2	2	2	2	2	2	2	2	2	2	2	2	2
104	2	20	2	5	1	1	3	4	5	5	5	16	5	36	9	14	13	15	11	1	1	1	1	1	1	1	1	1	1	1	1	1	1	1	4	2	2	4	4	1	1	1	1	1
105	1	19	2	2	1	1	3	4	12	12	14	18	9	65	14	13	15	12	16	3	3	2	2	2	1	1	3	3	4	2	3	3	3	3	4	2	4	4	4	2	2	1	2	2
106	2	21	2	2	1	1	2	4	6	8	8	8	5	35	15	15	12	12	13	2	1	1	1	1	2	2	1	1	2	1	2	2	1	2	2	1	2	2	1	1	1	1	1	1
107	1	19	2	5	1	1	3	4	10	13	6	7	5	41	11	17	9	16	14	3	1	2	3	1	2	3	3	3	2	1	1	2	1	1	1	1	2	1	2	1	1	1	1	1
108	1	22	2	2	1	1	2	3	11	7	5	7	7	37	7	9	13	9	10	3	2	2	2	2	1	1	2	1	2	1	1	1	1	1	1	1	1	1	3	1	2	1	2	1
109	1	18	2	5	1	1	3	3	7	11	7	9	8	42	14	14	17	14	16	2	1	1	1	2	2	2	3	2	2	1	2	1	2	1	3	1	1	2	2	1	2	2	2	1
110	2	19	2	2	1	1	3	4	8	5	5	13	5	36	14	10	15	15	11	2	2	1	2	1	1	1	1	1	1	1	1	1	1	1	3	3	3	1	3	1	1	1	1	1
111	2	20	2	5	1	1	3	4	16	17	6	17	14	70	7	17	16	9	16	4	4	3	3	2	2	4	4	3	4	2	1	1	1	1	4	3	4	3	3	3	3	3	3	2
112	2	22	2	1	1	1	2	4	6	7	7	7	5	32	8	18	9	17	17	1	1	1	1	2	1	1	3	1	1	1	1	3	1	1	1	1	3	1	1	1	1	1	1	1
113	1	18	2	3	1	1	3	4	10	9	9	15	10	53	15	19	19	10	11	2	2	3	1	2	1	1	4	1	2	2	1	4	1	1	3	3	3	3	3	2	3	2	2	1
114	1	19	2	1	1	1	3	4	18	13	11	14	9	65	6	14	13	12	9	4	3	3	4	4	3	3	2	3	2	2	2	3	2	2	3	2	3	3	3	2	2	2	2	1
115	2	19	2	2	1	1	3	2	17	20	19	20	19	95	12	16	19	8	13	3	3	4	4	3	4	4	4	4	4	4	4	4	3	4	4	4	4	4	4	3	4	4	4	4
116	1	20	2	2	1	1	3	4	10	14	11	14	9	58	11	12	17	5	12	3	2	1	2	2	3	3	4	3	1	2	3	3	2	1	2	2	4	3	3	2	2	2	2	1
117	1	20	2	4	1	1	3	3	10	11	6	12	9	48	12	13	19	17	15	2	2	1	2	3	2	3	3	2	1	1	1	2	1	1	2	2	3	2	3	2	2	2	1	2
118	1	18	2	2	1	1	3	4	10	11	11	17	13	62	4	15	10	10	16	2	3	2	1	2	2	2	1	3	3	2	2	3	3	1	3	3	3	4	4	3	3	3	2	2
119	2	23	3	5	1	1	3	3	11	11	8	14	10	54	6	14	13	11	11	3	2	2	2	2	2	3	3	2	1	2	1	2	2	1	3	2	3	3	3	2	2	2	2	2
120	1	21	2	4	1	1	3	4	10	8	13	6	8	45	12	18	9	16	10	3	2	2	1	2	1	1	2	1	3	2	3	3	2	3	1	1	1	2	1	2	1	2	2	1
121	2	19	2	5	1	1	3	4	18	16	6	20	14	74	9	10	11	12	12	4	2	4	4	4	4	4	3	3	2	2	1	1	1	1	4	4	4	4	4	3	3	2	2	4
122	2	19	2	5	1	1	3	4	16	13	11	20	15	75	10	11	15	9	11	3	3	3	4	3	3	3	4	2	1	2	2	2	2	3	4	4	4	4	4	3	3	3	3	3
123	1	21	2	4	1	1	3	4	7	6	7	9	5	34	11	18	17	15	15	3	1	1	1	1	1	1	1	2	1	1	1	2	2	1	1	1	1	2	4	1	1	1	1	1
124	1	20	2	2	1	1	2	3	12	13	11	10	8	54	17	13	8	10	14	3	3	2	2	2	3	2	3	2	3	2	2	3	2	2	1	1	2	3	3	2	1	2	2	1
125	2	28	3	2	1	1	3	4	19	17	15	20	17	88	10	10	20	15	11	4	4	4	3	4	3	4	4	3	3	2	4	4	2	3	4	4	4	4	4	3	4	3	3	4
126	2	21	2	4	1	1	3	3	7	8	9	5	5	34	13	16	15	15	18	2	1	1	1	2	1	1	3	1	2	1	1	3	2	2	1	1	1	1	1	1	1	1	1	1
127	1	24	2	2	1	1	3	3	13	10	14	15	10	62	13	18	19	7	14	3	4	1	2	3	2	1	1	2	4	3	2	4	3	2	3	3	3	3	3	3	3	2	1	1
128	1	18	2	5	1	1	3	4	12	10	5	19	8	54	5	20	20	9	16	3	1	4	3	1	1	3	4	1	1	1	1	1	1	1	4	3	4	4	4	1	3	2	1	1
129	1	18	2	5	1	1	3	4	11	6	11	9	5	42	8	6	7	13	12	2	3	2	2	2	1	1	1	1	2	2	1	2	3	3	3	1	1	2	2	1	1	1	1	1
130	2	19	2	5	1	1	3	4	15	13	14	20	16	78	12	19	19	13	16	3	3	4	2	3	3	4	2	3	1	3	4	3	2	2	4	4	4	4	4	3	3	4	3	3
131	1	19	2	1	1	1	3	4	6	11	7	10	5	39	13	10	15	6	17	1	2	1	1	1	3	2	1	2	3	1	2	2	1	1	2	1	2	2	3	1	1	1	1	1
132	2	23	2	2	1	1	3	4	6	6	5	10	5	32	11	15	13	12	12	2	1	1	1	1	1	1	2	1	1	1	1	1	1	1	1	1	2	4	2	1	1	1	1	1
133	1	18	2	2	1	1	3	4	14	13	15	17	18	77	9	17	19	18	16	4	3	2	3	2	3	3	3	3	1	4	3	4	1	3	4	4	2	3	4	3	4	4	4	3
134	2	18	2	4	1	1	3	3	6	7	12	8	6	39	13	5	6	20	12	2	1	1	1	1	1	1	3	1	1	1	4	2	2	3	1	1	1	2	3	1	1	1	2	1
135	2	46	2	2	2	1	1	4	14	17	17	20	20	88	13	14	14	12	14	3	3	2	3	3	4	3	4	4	2	3	3	4	4	3	4	4	4	4	4	4	4	4	4	4
136	2	19	2	1	1	1	3	2	16	19	19	19	17	90	11	13	17	18	16	4	3	4	3	2	4	4	4	3	4	4	4	4	4	3	3	4	4	4	4	4	4	3	3	3
137	2	20	2	2	1	1	3	4	12	8	7	14	9	50	16	15	17	12	14	1	3	3	3	2	2	2	2	1	1	1	1	2	2	1	3	2	3	3	3	2	2	2	2	1
138	1	22	2	1	1	1	2	4	7	7	5	6	6	31	6	20	20	19	16	1	1	1	2	2	1	1	3	1	1	1	1	1	1	1	1	1	1	1	2	1	2	1	1	1
139	1	21	2	2	1	1	3	4	12	12	14	17	12	67	19	19	18	12	12	2	3	1	3	3	2	1	3	2	4	3	1	3	3	4	3	3	4	3	4	2	4	2	1	3
140	2	19	2	5	1	1	3	4	12	13	8	14	8	55	14	15	11	12	15	3	4	1	2	2	3	3	4	2	1	2	1	2	2	1	4	2	4	2	2	2	2	2	1	1
141	1	18	2	5	1	1	3	2	9	10	7	12	7	45	13	13	13	12	15	2	1	2	3	1	2	1	3	2	2	1	1	1	2	2	2	2	2	3	3	2	1	1	2	1
142	2	19	2	4	1	1	3	4	14	14	11	19	13	71	6	14	10	20	14	4	3	1	3	3	3	4	4	2	1	1	3	2	1	4	4	3	4	4	4	4	4	2	2	1
143	2	22	2	2	1	1	3	4	8	7	8	20	6	49	17	17	15	12	14	1	2	1	2	2	1	1	1	2	2	1	1	2	2	2	4	4	4	4	4	1	2	1	1	1
144	1	23	2	4	1	1	3	3	20	20	20	20	20	100	17	20	20	6	14	4	4	4	4	4	4	4	4	4	4	4	4	4	4	4	4	4	4	4	4	4	4	4	4	4
145	1	20	2	1	1	1	3	4	5	7	6	11	5	34	4	9	6	20	20	1	1	1	1	1	1	2	1	1	2	1	2	1	1	1	2	1	3	3	2	1	1	1	1	1
146	2	21	2	5	1	1	3	4	10	11	13	12	8	54	11	18	17	15	12	1	2	2	2	3	1	3	3	1	3	3	1	3	3	3	3	2	2	3	2	1	3	1	1	2
147	2	18	2	5	1	1	3	3	6	7	14	10	7	44	16	10	8	7	10	1	2	1	1	1	1	2	1	2	1	1	1	4	4	4	2	1	1	3	3	1	2	2	1	1
148	2	19	2	5	1	1	3	4	6	6	14	10	7	43	18	13	13	9	9	1	2	1	1	1	1	2	1	1	1	1	1	4	4	4	2	1	1	3	3	1	2	1	1	2
149	1	18	2	2	1	1	3	4	20	20	20	20	20	100	9	19	13	16	15	4	4	4	4	4	4	4	4	4	4	4	4	4	4	4	4	4	4	4	4	4	4	4	4	4
150	1	19	2	2	1	1	3	3	15	14	15	14	14	72	11	10	14	17	12	3	3	3	2	4	3	2	2	3	4	3	3	3	3	3	3	3	3	2	3	3	3	3	2	3
151	2	18	2	4	4	1	3	4	11	7	10	11	7	46	10	20	8	19	16	1	3	3	2	2	1	1	3	1	1	1	1	1	4	3	1	2	3	1	4	2	1	1	2	1
152	2	19	2	5	1	1	3	4	6	7	13	6	7	39	13	11	14	10	12	1	2	1	1	1	1	2	1	2	1	1	1	4	3	4	1	1	1	1	2	1	1	1	3	1
153	1	21	2	4	1	1	2	4	10	7	12	7	7	43	15	19	14	17	11	1	2	1	3	3	1	1	2	2	1	3	1	3	2	3	1	1	1	3	1	2	2	1	1	1
154	1	22	2	4	1	1	3	4	9	10	10	11	5	45	9	18	15	19	18	1	2	2	3	1	3	1	3	1	2	2	1	3	1	3	1	2	3	2	3	1	1	1	1	1
155	2	18	2	3	1	1	3	3	5	6	6	14	6	37	16	20	13	11	14	1	1	1	1	1	1	1	1	1	2	2	1	1	1	1	3	2	3	3	3	1	2	1	1	1
156	1	20	2	3	1	1	3	4	13	13	12	20	15	73	7	19	14	13	10	3	2	2	3	3	3	2	3	3	2	3	4	2	1	2	4	4	4	4	4	3	3	3	2	4
157	1	24	3	2	1	1	2	4	5	5	5	5	5	25	11	10	17	14	10	1	1	1	1	1	1	1	1	1	1	1	1	1	1	1	1	1	1	1	1	1	1	1	1	1
158	2	21	2	4	1	1	3	4	12	12	15	17	12	68	12	15	17	13	11	2	3	2	2	3	2	2	3	2	3	3	3	3	3	3	3	3	3	4	4	2	3	2	3	2
159	1	19	2	2	1	1	3	4	15	8	9	16	10	58	9	12	18	14	13	2	3	3	4	3	2	1	1	2	2	3	1	2	2	1	3	3	4	3	3	2	3	2	2	1
160	1	22	2	2	1	1	3	4	5	9	13	20	5	52	9	8	12	15	13	1	1	1	1	1	2	2	2	2	1	2	4	3	2	2	4	4	4	4	4	1	1	1	1	1
161	2	22	2	4	1	1	3	4	5	5	5	5	5	25	14	20	11	19	17	1	1	1	1	1	1	1	1	1	1	1	1	1	1	1	1	1	1	1	1	1	1	1	1	1
162	2	23	2	1	1	1	3	4	5	5	5	5	5	25	4	11	13	16	18	1	1	1	1	1	1	1	1	1	1	1	1	1	1	1	1	1	1	1	1	1	1	1	1	1
163	2	20	2	5	1	1	3	4	7	6	7	20	5	45	17	20	9	12	14	1	2	2	1	1	1	2	1	1	1	1	3	1	1	1	4	4	4	4	4	1	1	1	1	1
164	2	20	2	5	1	1	3	4	5	5	5	5	5	25	15	14	12	16	16	1	1	1	1	1	1	1	1	1	1	1	1	1	1	1	1	1	1	1	1	1	1	1	1	1
165	2	20	2	5	1	1	3	4	8	12	17	14	6	57	14	14	13	16	10	2	3	1	1	1	2	1	3	3	3	4	4	3	3	3	2	3	3	3	3	1	1	2	1	1
166	1	18	2	5	1	1	3	3	16	17	16	14	13	76	4	20	16	19	12	3	4	2	3	4	4	4	4	4	1	2	4	4	3	3	3	3	2	3	3	3	2	3	3	2
167	2	25	2	5	1	1	3	4	11	8	7	13	7	46	15	14	15	11	11	2	2	2	3	2	2	2	1	2	1	3	1	1	1	1	1	2	4	3	3	1	2	1	2	1
168	2	23	2	3	1	2	3	4	20	20	8	20	20	88	4	15	15	17	9	4	4	4	4	4	4	4	4	4	4	1	1	1	1	4	4	4	4	4	4	4	4	4	4	4
169	1	18	2	2	1	1	3	4	9	8	8	12	9	46	13	12	13	11	11	2	2	1	2	2	1	2	2	2	1	2	1	2	2	1	1	2	4	3	2	2	1	3	2	1
170	2	18	2	5	1	1	3	4	5	5	5	19	5	39	9	10	11	14	14	1	1	1	1	1	1	1	1	1	1	1	1	1	1	1	4	3	4	4	4	1	1	1	1	1
171	1	22	2	5	1	1	3	4	18	18	9	11	9	65	9	16	9	9	13	4	4	3	4	3	4	4	4	4	2	3	2	2	1	1	2	1	3	2	3	2	1	3	2	1
172	1	24	2	5	1	1	3	4	12	11	5	17	11	56	10	13	14	11	13	3	3	2	2	2	2	3	2	3	1	1	1	1	1	1	3	3	3	4	4	2	3	2	1	3
173	1	20	2	3	1	1	2	2	7	6	8	9	7	37	15	17	18	14	9	2	2	1	1	1	1	2	1	1	1	1	1	1	3	2	1	1	3	3	1	1	1	1	3	1
174	2	22	2	1	1	1	3	4	11	9	6	8	7	41	16	19	12	15	14	3	2	1	3	2	3	1	2	2	1	1	1	2	1	1	1	1	2	2	2	1	1	1	3	1
175	2	20	2	5	1	1	3	4	15	10	5	19	13	62	6	11	16	14	12	3	3	3	3	3	2	3	2	1	2	1	1	1	1	1	4	4	3	4	4	3	2	3	3	2
176	1	18	2	2	1	1	3	4	20	18	16	17	18	89	9	17	8	19	11	4	4	4	4	4	4	4	4	4	2	4	2	3	3	4	4	4	2	3	4	3	4	4	3	4
177	1	20	2	2	1	1	3	3	12	12	8	17	12	61	17	20	20	9	17	3	3	2	2	2	2	1	3	3	3	3	1	2	1	1	2	4	4	4	3	3	2	2	2	3
178	2	23	2	2	1	1	3	2	6	8	12	10	5	41	19	18	12	7	11	1	1	2	1	1	1	1	2	1	3	3	4	2	2	1	1	1	2	4	2	1	1	1	1	1
179	2	21	2	5	1	1	2	4	8	11	9	5	5	38	16	19	14	15	14	2	2	2	1	1	2	3	2	2	2	1	2	3	2	1	1	1	1	1	1	1	1	1	1	1
180	2	19	2	5	1	1	3	4	12	9	6	9	5	41	13	18	20	9	14	2	1	1	4	4	2	1	4	1	1	1	1	1	2	1	1	1	4	1	2	1	1	1	1	1
181	1	22	2	3	1	1	3	3	5	5	11	11	6	38	14	19	19	11	14	1	1	1	1	1	1	1	1	1	1	1	1	3	3	3	2	2	2	2	3	1	2	1	1	1
182	1	26	2	2	1	1	3	4	19	20	20	19	20	98	5	17	16	16	9	4	4	4	4	3	4	4	4	4	4	4	4	4	4	4	4	4	3	4	4	4	4	4	4	4
183	1	19	2	1	1	1	3	4	19	20	20	13	20	92	12	19	18	14	12	4	4	4	3	4	4	4	4	4	4	4	4	4	4	4	2	2	3	3	3	4	4	4	4	4
184	1	19	2	1	1	1	3	3	14	16	11	16	13	70	11	18	16	17	11	3	3	4	2	2	3	3	4	3	3	2	2	3	2	2	3	3	3	3	4	3	3	3	3	1
185	2	23	2	4	1	1	2	2	10	10	11	13	11	55	9	11	13	15	15	2	2	2	2	2	2	2	2	2	2	2	2	2	2	3	2	1	3	3	4	2	3	2	2	2
186	2	20	2	5	1	1	3	4	10	11	6	13	11	51	14	15	14	9	14	2	2	2	2	2	1	2	3	2	3	1	1	2	1	1	2	2	3	3	3	2	2	2	3	2
187	2	19	2	5	1	1	3	4	6	5	5	8	5	29	11	16	16	9	14	1	2	1	1	1	1	1	1	1	1	1	1	1	1	1	1	1	2	2	2	1	1	1	1	1
188	1	19	2	2	1	1	3	4	10	7	5	14	6	42	15	16	20	11	12	3	2	2	2	1	1	2	2	1	1	1	1	1	1	1	2	3	3	3	3	1	2	1	1	1
189	2	25	2	5	1	1	3	4	12	12	14	12	7	57	18	18	14	10	15	2	3	3	2	2	3	3	3	2	1	2	3	4	3	2	3	2	2	3	2	1	1	2	2	1
190	2	20	2	5	1	1	3	4	12	10	9	14	7	52	18	18	15	9	15	2	2	3	3	2	2	2	3	2	1	2	1	2	2	2	2	1	4	4	3	2	1	1	2	1
191	2	23	2	5	1	1	3	4	5	5	5	9	5	29	18	14	16	8	16	1	1	1	1	1	1	1	1	1	1	1	1	1	1	1	1	1	3	3	1	1	1	1	1	1
192	2	18	2	5	1	1	3	4	12	11	12	19	10	64	17	15	11	10	13	2	2	2	3	3	2	3	2	1	3	2	3	3	2	2	4	3	4	4	4	2	3	1	2	2
193	1	18	2	1	1	1	3	3	9	10	10	8	5	42	6	20	17	12	5	1	2	2	1	3	1	3	2	1	3	1	2	2	2	3	1	1	2	1	3	1	1	1	1	1
194	1	22	2	5	1	1	3	2	13	14	9	15	14	65	6	15	14	17	16	3	3	2	2	3	1	3	2	4	4	1	3	1	1	3	3	3	2	4	3	3	3	2	3	3
195	1	20	2	3	1	1	3	3	20	14	11	13	13	71	18	20	16	12	13	4	4	4	4	4	3	2	3	3	3	2	3	2	2	2	3	2	2	3	3	3	3	3	3	1
196	1	22	2	2	1	1	3	4	11	13	11	17	8	60	11	13	17	11	13	3	2	2	2	2	3	3	3	2	2	2	2	2	3	2	4	3	3	4	3	2	2	1	2	1
197	1	22	2	2	1	1	2	3	17	20	17	17	16	87	18	19	18	4	10	4	4	3	3	3	4	4	4	4	4	4	3	3	4	3	3	3	3	4	4	3	3	3	3	4
198	1	18	2	3	1	1	3	3	12	12	12	12	8	56	7	19	14	17	14	3	3	2	2	2	3	3	2	2	2	2	2	3	2	3	1	2	3	4	2	2	1	2	2	1
199	2	21	2	1	1	1	3	4	12	12	11	14	9	58	11	13	13	14	14	2	3	2	2	3	3	2	3	2	2	3	2	2	2	2	3	2	3	3	3	2	2	1	2	2
200	2	19	2	5	1	1	3	4	10	10	11	12	8	51	11	17	12	5	18	2	1	1	3	3	3	2	3	1	1	1	1	4	1	4	1	1	3	3	4	1	1	1	1	4
201	1	20	2	2	1	1	3	4	18	16	16	20	17	87	10	17	20	7	12	3	4	4	4	3	3	3	4	3	3	4	3	3	4	2	4	4	4	4	4	3	4	3	3	4
202	1	18	2	5	1	1	3	3	11	10	9	14	7	51	6	17	12	17	13	3	2	2	2	2	1	2	2	3	2	3	1	2	1	2	4	1	3	4	2	1	2	1	2	1
203	1	20	2	1	1	1	2	3	12	15	17	9	12	65	14	18	10	18	11	2	3	2	2	3	4	3	4	1	3	1	4	4	4	4	2	2	1	1	3	3	3	2	3	1
204	2	20	2	5	1	1	3	4	6	5	9	17	5	42	15	14	11	10	14	2	1	1	1	1	1	1	1	1	1	1	1	4	2	1	4	1	4	4	4	1	1	1	1	1
205	1	20	2	5	1	1	3	4	13	14	12	15	8	62	8	17	9	19	16	2	3	3	3	2	3	3	3	3	2	3	3	2	2	2	3	3	2	4	3	1	2	2	2	1
206	2	23	2	4	1	1	3	4	11	12	9	14	9	55	9	16	18	10	19	3	2	2	2	2	3	2	3	2	2	3	1	2	1	2	3	2	3	3	3	2	2	2	1	2
207	1	19	2	2	1	1	3	3	7	11	9	13	5	45	7	12	14	18	16	1	1	1	2	2	2	3	1	2	3	1	1	1	2	4	2	2	3	3	3	1	1	1	1	1
208	1	22	2	3	1	1	3	4	14	15	15	17	15	76	14	13	16	17	15	3	2	3	3	3	3	2	3	3	4	3	3	3	3	3	4	4	3	3	3	3	2	3	3	4
209	2	20	2	5	1	1	3	4	11	5	15	20	7	58	16	15	19	5	18	3	3	1	2	2	1	1	1	1	1	3	3	3	3	3	4	4	4	4	4	2	2	1	1	1
210	2	21	2	1	1	1	3	3	5	6	7	7	7	32	10	13	11	13	15	1	1	1	1	1	2	1	1	1	1	2	1	2	1	1	1	1	1	1	3	1	2	1	2	1
211	2	19	2	5	1	1	3	4	7	7	7	8	6	35	7	11	15	11	12	2	1	1	1	2	1	1	2	2	1	1	1	2	2	1	1	2	1	1	3	1	2	1	1	1
212	1	24	2	2	1	1	3	4	13	14	13	20	13	73	4	16	10	15	16	4	3	2	2	2	2	3	3	3	3	3	3	3	2	2	4	4	4	4	4	2	3	2	2	4
213	2	25	2	5	1	1	3	4	20	20	17	20	20	97	12	17	15	13	16	4	4	4	4	4	4	4	4	4	4	4	4	4	4	1	4	4	4	4	4	4	4	4	4	4
214	2	20	2	5	1	1	3	2	14	9	5	18	12	58	6	17	18	10	16	3	3	3	3	2	2	1	3	1	2	1	1	1	1	1	3	3	4	4	4	2	2	2	3	3
215	2	18	2	5	1	1	3	4	12	5	8	17	9	51	14	20	8	13	10	3	2	1	2	4	1	1	1	1	1	1	1	1	4	1	3	3	3	4	4	3	1	1	3	1
216	1	18	2	5	1	1	3	4	11	12	9	17	5	54	6	20	12	16	15	2	2	1	3	3	2	2	3	2	3	3	1	2	1	2	4	2	4	4	3	1	1	1	1	1
217	1	18	2	2	1	1	3	3	12	7	8	13	8	48	11	20	20	8	17	2	3	4	1	2	1	1	2	2	1	1	1	3	1	2	3	3	2	2	3	2	2	1	2	1
218	2	23	2	5	1	1	3	4	7	7	5	20	9	48	18	13	18	7	14	1	1	1	2	2	1	1	2	1	2	1	1	1	1	1	4	4	4	4	4	1	2	1	1	4
219	1	19	2	3	1	1	3	4	16	13	11	19	17	76	18	20	19	13	15	3	3	4	3	3	3	2	3	3	2	3	2	2	2	2	4	3	4	4	4	3	4	3	3	4
220	2	19	2	5	1	1	3	4	17	12	15	20	14	78	8	16	18	9	15	3	3	4	3	4	2	3	3	2	2	2	3	4	3	3	4	4	4	4	4	3	3	3	2	3
221	1	23	2	2	1	1	3	4	10	6	6	15	6	43	14	17	8	15	16	2	3	1	3	1	1	2	1	1	1	1	2	1	1	1	3	3	3	3	3	1	1	1	2	1
222	2	20	2	3	1	1	3	4	8	9	13	13	5	48	17	11	14	5	7	3	1	1	1	2	1	2	2	2	2	2	2	3	3	3	2	1	4	3	3	1	1	1	1	1
223	1	31	2	3	1	1	3	4	12	16	14	13	10	65	18	17	18	12	14	2	2	2	3	3	2	3	4	3	4	2	3	3	3	3	2	2	3	3	3	2	2	2	2	2
224	1	26	2	5	1	1	2	4	16	17	12	18	17	80	10	13	17	12	15	3	4	4	3	2	3	3	4	3	4	2	2	3	3	2	4	3	4	4	3	4	4	3	3	3
225	1	21	2	2	1	1	2	4	6	9	9	10	6	40	13	16	17	20	13	1	1	1	1	2	1	1	1	2	4	2	1	3	2	1	1	1	2	3	3	1	2	1	1	1
226	2	20	2	4	1	1	3	4	7	7	5	15	7	41	11	14	12	13	12	2	2	1	1	1	1	1	3	1	1	1	1	1	1	1	2	2	3	4	4	2	2	1	1	1
227	2	18	2	4	1	1	3	2	9	6	13	16	10	54	10	18	19	6	16	1	3	1	2	2	1	1	1	1	2	1	3	3	3	3	3	3	4	3	3	2	4	1	2	1
228	2	19	2	5	1	1	3	4	11	7	6	16	7	47	4	10	13	9	14	4	2	2	2	1	2	1	1	2	1	1	1	2	1	1	4	2	3	4	3	1	1	2	1	2
229	1	19	2	2	1	1	3	3	12	14	10	13	6	55	18	15	13	13	16	2	3	2	2	3	2	3	3	3	3	2	1	2	2	3	3	2	3	3	2	1	2	1	1	1
230	1	21	2	1	1	1	3	4	10	9	6	10	5	40	12	18	9	19	14	2	2	1	3	2	1	2	3	1	2	1	1	1	2	1	2	1	1	4	2	1	1	1	1	1
231	1	19	2	2	1	1	3	2	6	8	7	9	6	36	12	20	18	11	15	1	2	1	1	1	1	1	1	1	4	1	1	3	1	1	1	3	1	1	3	1	1	1	2	1
232	1	21	2	1	1	1	3	4	5	5	5	7	5	27	15	19	19	12	12	1	1	1	1	1	1	1	1	1	1	1	1	1	1	1	1	1	3	1	1	1	1	1	1	1
233	2	19	2	1	1	1	3	2	9	11	11	7	6	44	12	17	14	11	17	2	2	2	1	2	2	1	2	3	3	2	3	3	1	2	2	1	1	2	1	1	2	1	1	1
234	2	24	2	5	1	1	3	4	7	6	5	17	7	42	8	8	17	14	11	2	2	1	1	1	2	1	1	1	1	1	1	1	1	1	3	3	4	3	4	1	3	1	1	1
235	1	34	2	3	1	1	2	4	16	10	11	20	14	71	7	20	12	20	18	4	4	4	2	2	1	1	3	1	4	1	1	4	4	1	4	4	4	4	4	1	4	4	1	4
236	2	21	2	5	1	1	2	4	12	11	10	20	7	60	15	15	13	6	16	2	2	2	3	3	2	1	4	2	2	3	1	3	2	1	4	4	4	4	4	2	1	1	2	1
237	2	19	2	4	1	1	3	4	17	14	17	15	14	77	14	14	13	11	16	3	3	3	4	4	2	3	3	3	3	2	4	4	3	4	3	3	2	3	4	3	2	3	3	3
238	2	19	2	3	1	1	3	4	10	9	6	15	8	48	7	18	12	8	14	2	3	1	2	2	2	2	2	1	2	1	1	2	1	1	1	3	3	4	4	2	2	1	2	1
239	1	20	2	3	1	1	3	4	7	8	8	17	5	45	9	14	14	14	17	2	1	1	1	2	2	2	1	2	1	2	1	1	1	3	3	3	4	4	3	1	1	1	1	1
240	1	18	2	1	1	1	3	4	15	15	12	12	13	67	9	20	13	14	12	3	3	3	3	3	3	3	3	3	3	3	2	2	3	2	2	1	3	3	3	3	3	2	3	2
241	2	20	2	2	1	1	3	4	5	5	8	5	5	28	16	18	19	16	14	1	1	1	1	1	1	1	1	1	1	1	2	2	1	2	1	1	1	1	1	1	1	1	1	1
242	1	18	2	5	1	1	3	4	11	10	10	8	10	49	11	18	16	11	13	2	3	2	2	2	2	2	3	2	1	2	2	2	2	2	2	1	1	1	3	2	2	2	2	2
243	2	19	2	5	1	1	3	4	6	10	8	18	11	53	14	12	12	8	14	2	1	1	1	1	2	1	3	2	2	1	2	2	2	1	3	3	4	4	4	2	3	2	2	2
244	1	19	2	4	1	2	3	3	14	9	15	15	11	64	5	16	15	9	15	3	2	3	3	3	2	1	2	2	2	3	3	3	3	3	3	3	3	3	3	2	3	2	2	2
245	2	20	2	5	1	1	3	3	11	8	9	13	9	50	10	17	16	13	15	3	2	2	2	2	1	1	2	3	1	1	1	2	2	3	2	2	2	4	3	2	2	2	2	1
246	1	23	2	2	1	1	2	2	6	7	10	9	7	39	16	17	18	14	14	2	1	1	1	1	1	1	2	1	2	1	1	4	2	2	1	2	2	2	2	2	1	2	1	1
247	1	19	2	3	1	1	3	3	15	14	15	14	15	73	12	18	17	14	14	3	3	3	3	3	3	3	3	3	2	3	3	3	3	3	3	3	2	3	3	3	3	3	3	3
248	2	19	2	5	1	1	3	4	11	8	6	5	6	36	8	12	4	12	14	3	3	1	2	2	1	2	2	2	1	1	1	1	2	1	1	1	1	1	1	1	1	2	1	1
249	1	24	2	2	1	1	3	2	8	5	7	9	5	34	15	13	17	15	11	1	2	2	1	2	1	1	1	1	1	1	2	2	1	1	1	1	3	2	2	1	1	1	1	1
250	1	20	2	1	1	1	3	2	8	12	8	9	7	44	12	14	15	14	10	1	2	2	1	2	2	3	4	2	1	2	1	2	2	1	1	1	1	3	3	2	1	1	2	1
251	2	24	3	5	1	1	3	3	5	8	6	15	5	39	8	15	17	11	13	1	1	1	1	1	1	2	2	2	1	1	1	1	1	2	3	3	3	3	3	1	1	1	1	1
252	1	20	2	2	1	1	3	4	12	7	16	16	12	63	15	20	14	14	16	3	3	2	2	2	1	2	1	2	1	2	2	4	4	4	3	3	3	3	4	2	4	2	2	2
253	1	19	2	2	1	1	3	4	15	14	15	13	12	69	10	14	14	16	17	3	3	3	3	3	3	3	2	3	3	3	3	3	3	3	3	2	2	3	3	2	3	3	3	1
254	1	19	2	1	1	1	3	3	6	12	5	6	5	34	9	9	10	14	10	2	1	1	1	1	3	2	2	3	2	1	1	1	1	1	1	1	2	1	1	1	1	1	1	1
255	2	26	2	1	1	1	3	3	9	9	11	8	8	45	8	13	17	17	15	1	1	1	3	3	1	1	4	2	1	1	2	1	4	3	1	1	1	1	4	1	4	1	1	1
256	2	25	2	2	1	2	1	4	13	12	6	19	10	60	10	18	16	17	12	4	2	2	3	2	3	3	3	2	1	1	1	1	2	1	3	4	4	4	4	2	2	2	2	2
257	2	18	2	2	1	1	3	4	14	18	15	15	13	75	12	12	10	11	11	3	3	4	2	2	3	4	4	4	3	3	2	4	3	3	2	2	4	4	3	2	4	2	3	2
258	2	24	3	5	1	1	1	4	7	7	9	15	6	44	12	10	18	13	14	1	1	1	2	2	1	1	2	2	1	2	1	2	2	2	4	3	4	2	2	1	2	1	1	1
259	1	19	2	2	1	1	3	4	11	10	6	17	5	49	12	19	14	20	12	2	2	2	2	3	3	3	1	2	1	1	1	1	2	1	2	3	4	4	4	1	1	1	1	1
260	1	19	2	5	1	1	3	4	7	10	9	11	8	45	12	15	10	14	15	2	1	2	1	1	1	2	3	2	2	1	2	1	2	3	2	3	2	1	3	1	2	1	1	3
261	2	20	2	5	1	1	3	4	13	11	8	10	10	52	8	13	17	13	11	3	3	2	3	2	2	2	3	3	1	2	2	1	1	2	1	1	3	3	2	2	2	2	3	1
262	1	20	2	5	1	1	3	3	7	8	9	6	5	35	15	19	11	18	14	2	2	1	1	1	2	2	1	2	1	1	1	3	3	1	1	1	1	1	2	1	1	1	1	1
263	1	19	2	1	1	1	3	4	5	6	5	5	5	26	8	19	10	18	15	1	1	1	1	1	1	1	2	1	1	1	1	1	1	1	1	1	1	1	1	1	1	1	1	1
264	1	21	2	5	1	1	3	3	11	10	8	17	8	54	14	16	12	17	12	2	3	1	3	2	2	3	2	2	1	2	2	2	1	1	4	3	4	3	3	2	1	2	2	1
265	2	21	2	5	1	1	3	4	14	10	8	19	8	59	10	14	15	8	11	2	3	4	3	2	2	1	3	3	1	3	1	1	2	1	4	3	4	4	4	1	2	1	2	2
266	1	19	2	5	1	1	3	4	13	11	10	16	9	59	13	20	18	13	14	2	3	2	3	3	2	2	4	2	1	2	2	2	2	2	3	2	3	4	4	2	3	1	2	1
267	2	20	2	5	1	1	3	4	12	12	6	19	14	63	14	15	17	13	16	3	3	2	2	2	3	3	2	3	1	1	1	1	2	1	4	4	3	4	4	3	4	3	2	2
268	1	19	2	2	1	1	3	3	18	17	15	20	19	89	13	20	19	16	17	3	4	4	3	4	3	3	4	4	3	3	4	3	2	3	4	4	4	4	4	4	4	3	4	4
269	2	19	2	2	1	1	3	4	20	11	12	20	14	77	17	16	20	5	16	4	4	4	4	4	3	2	2	3	1	2	1	3	3	3	4	4	4	4	4	3	3	2	2	4
270	1	18	2	1	1	1	3	3	13	9	13	15	11	61	16	20	14	13	16	3	3	3	3	1	1	1	1	2	4	2	2	3	3	3	3	3	3	3	3	2	3	2	2	2
271	1	22	2	2	1	1	2	3	6	8	7	12	5	38	19	19	16	15	15	1	1	1	1	2	1	2	2	1	2	1	1	2	2	1	2	2	3	2	3	1	1	1	1	1
272	1	20	2	1	1	1	3	3	10	15	12	16	11	64	4	20	18	20	17	4	2	2	1	1	2	3	3	3	4	2	1	3	3	3	4	4	2	3	3	2	3	2	2	2
273	1	21	2	1	1	1	3	4	5	7	5	6	5	28	5	19	11	19	15	1	1	1	1	1	1	1	1	2	2	1	1	1	1	1	1	1	1	1	2	1	1	1	1	1
274	1	18	2	3	1	1	3	4	13	11	12	12	9	57	8	10	15	11	13	3	3	2	3	2	2	2	2	3	2	2	2	4	3	1	2	1	4	3	2	2	2	2	2	1
275	1	18	2	2	1	1	3	3	15	16	15	9	17	72	14	14	20	10	11	3	3	3	3	3	3	3	4	3	3	2	3	4	3	3	2	2	2	1	2	4	3	4	4	2
276	1	21	2	2	1	1	3	4	11	10	5	16	7	49	17	17	15	12	10	4	1	3	2	1	2	2	3	2	1	1	1	1	1	1	3	3	3	3	4	1	1	1	1	3
277	2	20	2	1	1	1	3	4	5	6	5	12	5	33	5	20	13	17	16	1	1	1	1	1	1	1	1	1	2	1	1	1	1	1	3	1	3	3	2	1	1	1	1	1
278	1	21	2	3	1	1	3	4	8	5	8	12	5	38	12	19	14	16	15	2	1	1	2	2	1	1	1	1	1	1	1	4	1	1	3	1	4	1	3	1	1	1	1	1
279	2	23	2	5	1	1	3	4	6	5	5	17	8	41	15	18	15	7	16	2	1	1	1	1	1	1	1	1	1	1	1	1	1	1	4	2	4	4	3	1	4	1	1	1
280	2	20	2	2	1	1	3	4	7	8	13	18	6	52	5	13	10	20	11	1	2	1	2	1	1	1	1	3	2	1	3	4	2	3	4	4	4	4	2	1	1	1	2	1
281	1	19	2	2	1	1	3	2	14	12	14	11	10	61	14	13	19	15	14	3	3	2	3	3	1	1	4	2	4	2	3	3	3	3	2	1	2	3	3	2	1	3	3	1
282	1	19	2	1	1	1	3	2	11	9	17	11	7	55	7	18	14	18	12	3	1	2	2	3	2	2	2	2	1	4	3	4	3	3	1	2	3	2	3	1	1	2	2	1
283	1	18	2	2	1	1	3	4	9	6	9	9	8	41	17	19	17	14	15	2	2	1	2	2	1	1	1	1	2	1	2	3	1	2	2	2	1	1	3	3	1	1	2	1
284	2	20	2	1	1	1	3	4	9	14	15	10	8	56	13	16	9	19	17	2	2	3	1	1	3	4	2	3	2	4	2	3	3	3	1	1	2	3	3	1	3	2	1	1
285	1	21	2	4	1	1	3	3	5	6	7	7	6	31	8	19	12	7	16	1	1	1	1	1	2	1	1	1	1	1	1	3	1	1	1	1	1	1	3	1	1	1	1	2
286	2	22	2	2	1	1	3	2	10	11	6	11	7	45	14	9	8	4	15	2	3	1	2	2	2	3	3	2	1	1	1	2	1	1	1	2	2	3	3	1	1	2	2	1
287	1	28	2	2	1	1	3	4	7	9	8	7	5	36	12	12	12	10	13	2	1	1	2	1	1	2	2	2	2	1	1	2	2	2	1	2	2	1	1	1	1	1	1	1
288	1	21	2	2	1	1	3	3	15	15	15	15	15	75	13	16	18	13	16	3	3	3	3	3	3	3	3	3	3	3	3	3	3	3	3	3	3	3	3	3	3	3	3	3
289	1	25	2	5	1	2	2	4	5	5	8	12	5	35	14	18	10	12	15	1	1	1	1	1	1	1	1	1	1	1	1	2	2	2	2	2	3	2	3	1	1	1	1	1
290	2	22	2	1	1	1	3	4	5	5	5	5	5	25	12	16	6	14	14	1	1	1	1	1	1	1	1	1	1	1	1	1	1	1	1	1	1	1	1	1	1	1	1	1
291	1	23	3	2	1	1	3	4	8	6	5	7	5	31	9	16	20	13	9	3	1	2	1	1	1	1	1	2	1	1	1	1	1	1	2	1	1	1	2	1	1	1	1	1
292	1	20	2	2	1	1	3	3	13	10	5	10	8	46	11	14	18	17	13	2	3	2	3	3	1	3	3	2	1	1	1	1	1	1	1	1	3	3	2	2	1	2	2	1
293	1	19	2	3	1	1	3	4	10	14	15	14	10	63	11	17	10	17	16	2	2	1	2	3	2	2	4	3	3	3	3	3	4	2	3	2	3	3	3	2	3	2	2	1
294	2	20	2	5	1	1	3	4	14	13	13	14	9	63	12	11	14	10	11	2	3	2	4	3	3	3	3	3	1	3	2	3	2	3	3	2	3	3	3	1	2	2	2	2
295	1	19	2	3	1	1	3	4	5	5	6	10	5	31	19	20	11	14	16	1	1	1	1	1	1	1	1	1	1	1	1	2	1	1	1	1	2	3	3	1	1	1	1	1
296	1	19	2	1	1	1	3	4	11	10	9	15	7	52	11	16	19	9	12	3	2	2	2	2	2	1	3	2	2	1	2	2	3	1	3	2	4	3	3	1	2	2	1	1
297	2	24	2	1	1	1	3	4	11	18	11	8	9	57	9	16	11	13	17	2	2	2	3	2	4	4	4	3	3	3	2	2	2	2	1	2	1	2	2	2	1	2	2	2
298	2	21	2	4	1	1	3	4	5	5	5	8	5	28	15	20	17	12	15	1	1	1	1	1	1	1	1	1	1	1	1	1	1	1	1	1	1	4	1	1	1	1	1	1
299	1	23	2	4	1	1	3	4	15	14	12	13	12	66	10	13	11	14	14	3	3	3	3	3	3	3	3	3	2	3	2	2	2	3	3	2	2	3	3	3	3	2	3	1
300	1	21	2	5	1	1	3	2	20	18	16	20	17	91	6	19	10	18	17	4	4	4	4	4	3	3	4	4	4	4	2	4	3	3	4	4	4	4	4	3	4	3	3	4
301	1	21	2	3	1	1	3	4	13	10	11	14	8	56	14	18	15	18	14	2	3	1	4	3	1	3	1	1	4	3	2	3	2	1	1	3	3	3	4	2	1	3	1	1
302	1	18	2	3	1	1	3	2	17	18	17	16	18	86	13	18	15	16	12	3	4	3	3	4	3	3	4	4	4	4	3	4	4	2	3	3	4	3	3	4	3	3	4	4
303	1	21	2	3	1	1	3	2	11	10	7	5	5	38	15	20	11	16	14	2	2	1	3	3	3	1	3	2	1	1	1	3	1	1	1	1	1	1	1	1	1	1	1	1
304	1	23	2	1	1	1	1	4	20	20	17	20	20	97	18	19	15	12	17	4	4	4	4	4	4	4	4	4	4	4	4	3	3	3	4	4	4	4	4	4	4	4	4	4
305	2	23	2	2	1	1	3	4	5	9	5	11	5	35	8	15	13	11	13	1	1	1	1	1	1	2	1	2	3	1	1	1	1	1	1	1	3	3	3	1	1	1	1	1
306	1	20	2	5	1	1	3	4	15	13	14	16	13	71	15	12	15	18	10	3	3	3	3	3	2	3	4	3	1	2	2	3	3	4	2	3	4	3	4	2	3	2	3	3
307	1	22	2	5	1	1	3	4	19	18	15	20	17	89	4	13	16	14	18	4	3	4	4	4	4	4	4	4	2	3	2	3	4	3	4	4	4	4	4	4	4	4	4	1
308	1	19	2	2	1	1	3	2	13	12	14	13	14	66	11	19	18	13	11	2	3	3	2	3	2	3	2	2	3	2	2	4	3	3	3	2	3	2	3	3	4	2	3	2
309	2	20	2	2	1	1	3	4	12	13	7	7	13	52	12	13	8	13	11	2	2	3	2	3	1	3	4	4	1	1	1	1	2	2	1	1	1	1	3	2	3	2	3	3
310	1	18	2	5	1	1	3	4	15	15	13	16	10	69	12	11	19	10	11	3	3	3	3	3	2	3	4	3	3	2	4	3	2	2	4	3	2	3	4	3	2	2	2	1
311	2	21	2	4	1	1	3	3	7	13	11	11	8	50	11	19	13	18	17	2	2	1	1	1	3	3	3	2	2	3	3	3	1	1	2	1	2	3	3	1	3	1	2	1
312	1	21	2	2	1	2	3	4	17	11	8	13	10	59	16	19	18	13	15	4	4	3	3	3	2	2	2	3	2	2	2	2	1	1	2	2	3	2	4	2	2	3	1	2
313	1	47	2	2	1	2	2	4	5	5	5	20	5	40	12	20	20	7	15	1	1	1	1	1	1	1	1	1	1	1	1	1	1	1	4	4	4	4	4	1	1	1	1	1
314	1	24	3	2	1	1	2	2	8	17	17	20	12	74	10	20	19	11	14	2	3	1	1	1	4	3	3	4	3	3	4	4	3	3	4	4	4	4	4	2	2	2	2	4
315	2	20	2	5	1	1	2	2	9	12	15	13	7	56	17	13	9	14	14	2	3	1	2	1	3	1	4	3	1	2	4	4	2	3	2	1	4	3	3	1	1	2	2	1
316	1	19	2	2	1	1	3	4	11	15	17	13	15	71	16	13	13	4	10	4	1	2	3	1	3	3	3	3	3	3	3	4	4	3	2	2	3	3	3	3	3	3	3	3
317	1	20	2	1	1	1	3	4	14	14	14	9	14	65	11	13	12	14	13	3	3	3	2	3	2	4	3	3	2	2	3	3	3	3	2	1	2	2	2	3	3	2	3	3
318	1	20	2	1	1	1	3	3	13	10	11	8	10	52	8	14	18	15	14	3	2	2	3	3	1	2	3	2	2	2	1	2	3	3	2	2	2	1	1	2	2	3	2	1
319	1	20	2	2	1	1	3	4	10	11	5	7	10	43	7	17	10	12	6	3	2	1	2	2	2	2	3	2	2	1	1	1	1	1	2	1	1	1	2	2	2	2	2	2
320	2	20	2	5	1	1	3	3	12	9	11	15	9	56	10	16	18	12	17	2	2	2	3	3	2	2	2	2	1	1	2	3	3	2	3	2	3	4	3	1	3	2	2	1
321	1	19	2	3	1	1	3	3	10	6	10	13	9	48	17	12	12	6	9	4	1	2	2	1	2	1	1	1	1	1	1	3	3	2	1	3	3	3	3	2	2	2	2	1
322	1	25	2	2	1	1	2	2	6	8	6	14	8	42	15	19	16	15	13	2	1	1	1	1	2	2	1	2	1	2	1	1	1	1	2	2	4	3	3	1	2	2	2	1
323	1	27	2	2	1	1	2	4	14	14	12	13	11	64	8	13	15	11	11	4	2	4	2	2	4	3	3	3	1	4	2	2	2	2	3	2	2	3	3	1	2	2	2	4
324	1	20	2	1	1	1	3	3	5	9	5	18	8	45	12	16	15	16	17	1	1	1	1	1	3	2	1	2	1	1	1	1	1	1	4	4	4	3	3	2	2	1	2	1
325	1	21	2	2	1	1	3	2	10	6	14	16	12	58	16	17	17	12	11	2	2	2	2	2	1	2	1	1	1	2	3	3	3	3	3	3	3	3	4	2	4	2	2	2
326	2	20	2	1	1	1	2	4	7	7	5	6	6	31	8	12	10	12	15	2	1	1	2	1	1	2	1	2	1	1	1	1	1	1	1	1	2	1	1	2	1	1	1	1
327	1	24	2	2	1	1	2	4	9	7	8	15	8	47	14	13	18	13	12	2	3	1	1	2	1	2	1	1	2	2	1	2	1	2	3	3	3	3	3	1	3	2	1	1
328	2	20	2	5	1	1	3	4	11	6	6	20	14	57	14	14	18	9	13	3	3	2	2	1	2	1	1	1	1	1	1	1	2	1	4	4	4	4	4	4	4	3	2	1
329	2	18	2	5	1	1	3	4	11	15	11	16	10	63	12	18	13	19	12	3	2	2	2	2	2	3	4	3	3	2	1	1	3	4	3	3	4	3	3	2	3	2	2	1
330	1	21	2	2	1	1	3	4	11	11	12	10	12	56	9	15	13	12	15	2	2	2	2	3	1	2	3	3	2	3	2	2	3	2	2	2	1	2	3	2	4	2	2	2
331	1	18	2	1	1	1	3	4	8	8	5	7	5	33	4	15	17	18	15	1	1	1	3	2	1	2	3	1	1	1	1	1	1	1	1	1	2	1	2	1	1	1	1	1
332	1	19	2	2	1	1	3	4	20	16	14	18	17	85	13	20	13	9	16	4	4	4	4	4	4	3	3	3	3	4	2	3	3	2	4	3	4	4	3	3	3	4	4	3
333	2	20	2	2	1	1	2	3	8	7	8	18	10	51	11	16	13	10	13	2	1	1	2	2	1	1	1	1	3	2	1	2	2	1	3	3	4	4	4	1	3	2	2	2
334	1	18	2	2	1	1	3	4	20	19	12	15	14	80	14	16	18	12	15	4	4	4	4	4	4	4	4	4	3	3	2	2	3	2	3	3	3	3	3	3	4	2	3	2
335	1	20	2	4	1	1	3	3	10	7	15	14	9	55	11	19	16	15	14	3	2	2	2	1	2	1	2	1	1	1	3	4	3	4	3	3	2	3	3	2	2	1	3	1
336	1	19	2	1	1	1	3	4	10	15	12	15	12	64	4	14	17	14	13	2	2	2	2	2	3	3	3	3	3	3	2	2	2	3	3	3	3	3	3	2	3	2	2	3
337	1	23	3	5	1	1	3	4	7	7	7	16	5	42	12	15	10	17	14	2	2	1	1	1	2	1	2	1	1	1	1	1	2	2	3	2	4	4	3	1	1	1	1	1
338	1	19	2	1	1	1	3	2	13	16	10	17	16	72	9	14	17	16	18	3	3	1	3	3	4	3	3	2	4	3	2	3	1	1	4	2	3	4	4	3	4	3	4	2
339	1	19	2	2	1	1	3	4	13	10	5	12	11	51	11	18	8	15	16	2	3	2	3	3	2	3	2	1	2	1	1	1	1	1	3	2	1	3	3	3	2	3	2	1
340	1	18	2	2	1	1	3	2	20	16	17	17	15	85	12	19	13	11	17	4	4	4	4	4	3	3	3	4	3	3	4	4	3	3	3	3	3	4	4	3	3	3	3	3
341	2	21	2	5	1	1	3	4	5	6	13	18	9	51	13	16	14	8	13	1	1	1	1	1	1	1	1	1	2	1	1	4	3	4	4	3	4	3	4	1	3	2	2	1
342	1	20	2	3	1	1	2	4	9	8	7	11	6	41	7	12	18	11	7	2	2	2	2	1	1	2	2	2	1	1	1	2	2	1	2	2	3	2	2	1	2	1	1	1
343	1	24	2	3	1	1	3	4	11	8	5	19	11	54	13	19	15	10	13	3	2	2	2	2	1	2	2	2	1	1	1	1	1	1	3	4	4	4	4	2	4	2	2	1
344	1	18	2	5	1	1	3	4	9	10	7	18	9	53	7	11	18	14	17	3	2	1	1	2	2	2	1	2	3	3	1	1	1	1	4	4	3	3	4	1	3	2	2	1
345	2	20	2	5	1	1	3	4	10	6	12	20	5	53	4	8	6	9	7	3	2	1	2	2	1	1	2	1	1	1	1	3	3	4	4	4	4	4	4	1	1	1	1	1
346	2	19	2	5	1	1	3	4	8	5	6	20	8	47	11	14	8	9	18	1	1	1	4	1	1	1	1	1	1	2	1	1	1	1	4	4	4	4	4	1	3	2	1	1
347	2	19	2	4	1	1	3	2	11	11	7	14	5	48	9	20	10	11	14	2	2	1	3	3	2	2	4	2	1	2	1	2	1	1	1	2	3	4	4	1	1	1	1	1
348	2	24	2	4	1	1	3	4	6	6	5	18	10	45	9	12	12	14	16	2	1	1	1	1	1	1	1	1	2	1	1	1	1	1	4	3	3	4	4	1	3	1	1	4
349	1	22	2	5	1	1	3	4	11	10	6	18	5	50	20	13	15	14	17	2	2	2	3	2	2	2	1	2	3	2	1	1	1	1	4	3	3	4	4	1	1	1	1	1
350	1	28	3	2	1	1	3	4	14	14	11	20	12	71	10	16	19	10	14	3	2	2	4	3	3	2	4	3	2	2	3	2	2	2	4	4	4	4	4	1	3	2	2	4
351	1	23	2	2	1	2	2	4	12	10	11	13	9	55	9	18	17	14	14	2	2	2	3	3	2	2	1	3	2	2	1	3	3	2	2	2	3	3	3	2	2	2	2	1
352	1	21	2	2	1	1	3	3	7	12	9	11	5	44	18	20	20	9	12	1	1	1	2	2	2	1	4	1	4	1	1	3	3	1	1	1	4	3	2	1	1	1	1	1
353	1	20	2	1	1	1	3	4	19	18	14	18	15	84	7	18	19	14	13	4	4	3	4	4	4	4	4	4	2	3	3	3	3	2	3	3	4	4	4	3	3	3	3	3
354	2	21	2	2	1	1	3	4	8	5	5	20	9	47	4	13	15	18	14	1	1	1	2	3	1	1	1	1	1	1	1	1	1	1	4	4	4	4	4	1	2	1	1	4
355	1	18	2	3	1	1	3	4	16	15	13	10	13	67	7	18	15	13	6	4	3	3	3	3	3	3	4	2	3	2	3	3	3	2	1	2	1	3	3	3	2	3	3	2
356	1	21	2	4	1	1	3	2	10	10	10	10	10	50	20	16	16	18	15	2	2	2	2	2	2	2	2	2	2	2	2	2	2	2	2	2	2	2	2	2	2	2	2	2
357	2	18	2	1	1	1	3	4	13	14	9	15	12	63	6	14	12	13	15	3	3	1	3	3	2	3	4	3	2	1	2	2	2	2	3	3	3	3	3	2	2	2	4	2
358	2	21	2	4	1	1	3	4	8	6	8	16	8	46	7	17	8	13	13	2	2	2	1	1	1	1	2	1	1	1	1	2	2	2	3	3	2	4	4	1	2	1	2	2
359	1	19	2	2	1	1	3	4	14	13	11	9	13	60	18	20	11	20	10	4	3	4	2	1	4	2	1	2	4	2	3	2	3	1	1	1	1	3	3	2	4	2	1	4
360	1	21	2	3	1	1	2	4	20	20	20	20	20	100	4	20	16	16	12	4	4	4	4	4	4	4	4	4	4	4	4	4	4	4	4	4	4	4	4	4	4	4	4	4
361	1	21	2	1	1	2	3	4	10	7	5	13	8	43	14	15	9	10	13	3	3	2	1	1	2	2	1	1	1	1	1	1	1	1	2	3	2	3	3	2	2	1	2	1
362	2	20	2	2	1	1	3	3	5	5	5	5	5	25	5	13	10	10	16	1	1	1	1	1	1	1	1	1	1	1	1	1	1	1	1	1	1	1	1	1	1	1	1	1
363	1	18	2	1	1	1	3	2	5	5	5	17	5	37	7	16	14	11	16	1	1	1	1	1	1	1	1	1	1	1	1	1	1	1	4	4	4	1	4	1	1	1	1	1
364	2	19	2	4	1	1	3	4	17	13	17	20	17	84	14	18	17	12	12	3	3	3	4	4	2	3	3	2	3	3	3	4	4	3	4	4	4	4	4	3	4	3	4	3
365	1	21	2	4	1	1	3	4	14	11	8	17	9	59	9	20	11	18	16	3	3	2	3	3	2	2	2	2	3	1	1	2	2	2	3	3	3	4	4	2	2	1	2	2
366	2	19	2	2	1	1	3	4	14	15	15	11	12	67	12	16	16	13	14	3	3	2	3	3	3	3	3	3	3	3	3	3	3	3	2	1	3	3	2	3	2	3	3	1
367	2	18	2	4	1	1	3	4	11	12	8	10	9	50	12	13	9	15	15	3	2	2	2	2	3	3	2	2	2	1	2	2	2	1	1	1	3	2	3	2	2	2	2	1
368	1	19	2	1	1	1	3	4	14	14	10	9	6	53	20	17	18	7	12	3	3	2	3	3	2	3	3	2	4	2	1	2	3	2	1	2	2	2	2	1	1	1	2	1
369	2	19	2	2	1	1	3	2	12	15	13	11	11	62	13	13	16	11	15	2	2	2	3	3	4	3	3	2	3	2	3	3	3	2	3	2	2	2	2	2	3	2	2	2
370	1	22	2	1	1	1	3	4	7	8	5	7	5	32	14	13	19	17	11	3	1	1	1	1	1	2	2	2	1	1	1	1	1	1	1	1	1	2	2	1	1	1	1	1
371	2	18	2	5	1	1	3	4	10	8	6	16	9	49	9	13	18	14	14	3	2	2	1	2	2	2	2	1	1	1	1	1	2	1	3	3	3	4	3	2	3	1	2	1
372	1	24	2	1	1	1	2	3	12	11	10	7	9	49	9	17	5	15	18	3	2	2	2	3	3	2	2	2	2	2	1	2	3	2	1	1	1	2	2	3	1	2	2	1
373	2	18	2	1	1	1	3	4	8	5	6	13	5	37	10	15	10	17	15	2	3	1	1	1	1	1	1	1	1	1	1	2	1	1	2	2	3	3	3	1	1	1	1	1
374	2	18	2	2	1	1	3	4	11	11	12	15	7	56	9	18	13	6	15	2	3	2	2	2	2	1	3	2	3	2	2	3	3	2	3	3	3	3	3	2	1	2	1	1
375	2	19	2	3	1	1	3	4	16	15	17	18	11	77	6	15	12	17	15	3	2	3	4	4	3	4	4	2	2	4	3	4	2	4	3	3	4	4	4	2	2	3	3	1
376	2	20	2	5	1	1	3	4	5	5	5	5	5	25	4	4	8	12	4	1	1	1	1	1	1	1	1	1	1	1	1	1	1	1	1	1	1	1	1	1	1	1	1	1
377	2	19	2	5	1	1	3	4	5	5	5	5	5	25	8	16	15	15	15	1	1	1	1	1	1	1	1	1	1	1	1	1	1	1	1	1	1	1	1	1	1	1	1	1
378	2	20	2	2	1	1	3	3	7	7	10	18	8	50	8	10	13	12	13	1	2	1	2	1	2	2	1	1	1	1	3	3	2	1	3	4	3	4	4	2	3	1	1	1
379	1	31	2	3	1	1	2	2	10	7	13	13	7	50	14	12	18	13	14	2	2	2	2	2	1	1	3	1	1	3	3	3	2	2	3	3	2	2	3	2	2	1	1	1
380	1	21	2	3	1	1	3	4	20	16	16	20	20	92	12	14	14	12	9	4	4	4	4	4	3	4	3	3	3	4	3	3	3	3	4	4	4	4	4	4	4	4	4	4
381	1	20	2	2	1	1	3	4	15	15	15	15	15	75	10	15	12	12	12	3	3	3	3	3	3	3	3	3	3	3	3	3	3	3	3	3	3	3	3	3	3	3	3	3
382	1	23	2	2	1	1	2	2	14	14	10	13	12	63	8	17	18	11	15	3	2	3	3	3	3	3	3	3	2	2	2	2	2	2	2	2	2	4	3	2	2	2	2	4
383	1	23	2	5	1	1	3	3	9	5	5	15	6	40	15	19	15	14	14	3	1	1	2	2	1	1	1	1	1	1	1	1	1	1	3	2	4	3	3	2	1	1	1	1
384	1	25	2	1	1	1	3	2	15	15	15	20	16	81	9	12	15	12	15	3	3	3	3	3	3	3	3	3	3	3	3	3	2	4	4	4	4	4	4	3	4	3	4	2
385	1	20	2	2	1	1	3	4	14	13	13	12	13	65	13	15	12	15	12	3	3	3	3	2	3	2	3	3	2	3	2	3	3	2	2	2	3	3	2	3	3	3	3	1
386	1	18	2	2	1	1	3	4	8	12	12	15	10	57	20	12	19	12	13	2	2	1	1	2	1	1	3	3	4	2	2	3	2	3	3	3	3	3	3	1	2	2	1	4
387	1	23	2	2	1	1	3	4	10	11	11	17	9	58	12	8	20	12	12	2	2	1	2	3	2	2	2	3	2	2	2	3	2	2	3	3	4	4	3	1	1	2	1	4
388	2	23	2	5	1	2	3	2	20	19	18	17	18	92	13	13	14	13	11	4	4	4	4	4	4	4	4	4	3	4	3	3	4	4	4	4	3	3	3	4	3	4	3	4
389	1	21	2	5	1	1	3	4	12	15	6	18	14	65	7	14	17	15	11	3	2	2	2	3	2	3	4	4	2	1	2	1	1	1	4	4	3	3	4	3	3	2	2	4
390	2	20	2	3	1	1	3	4	11	10	11	16	6	54	12	16	14	14	16	2	1	2	3	3	1	3	3	2	1	1	1	3	3	3	3	3	2	4	4	1	2	1	1	1
391	1	20	2	5	1	1	3	4	6	7	8	6	8	35	17	17	15	15	11	1	1	1	1	2	1	2	2	1	1	1	1	2	1	3	1	1	2	1	1	1	1	1	1	4
392	1	18	2	2	1	1	2	4	10	12	8	8	8	46	15	19	13	13	14	3	2	1	2	2	3	2	3	3	1	1	1	1	2	3	1	1	1	3	2	2	2	1	2	1
393	2	21	2	5	1	1	3	4	10	15	9	20	7	61	15	18	17	10	15	3	2	2	2	1	2	2	4	3	4	2	1	3	2	1	4	4	4	4	4	1	3	1	1	1
394	1	18	2	1	1	1	3	4	15	12	6	12	9	54	5	15	9	18	11	3	4	2	3	3	3	2	2	3	2	1	1	2	1	1	3	2	2	3	2	2	2	1	3	1
395	2	27	2	2	1	1	3	4	20	19	20	20	18	97	19	18	12	7	16	4	4	4	4	4	4	4	4	4	3	4	4	4	4	4	4	4	4	4	4	4	4	4	2	4
396	2	18	2	3	1	1	3	4	12	14	8	12	7	53	7	10	13	12	12	2	3	1	3	3	3	2	3	2	4	2	2	2	1	1	2	1	3	3	3	2	1	1	2	1
397	2	20	2	5	1	1	3	4	13	13	12	14	10	62	9	10	15	13	15	3	3	2	2	3	2	2	3	3	3	3	2	2	3	2	3	2	3	3	3	2	2	2	3	1
398	1	19	2	2	1	1	3	4	17	11	13	16	14	71	14	20	10	11	14	4	4	4	2	3	2	4	1	2	2	3	2	4	3	1	3	2	4	4	3	3	4	2	3	2
399	1	20	2	2	1	1	3	4	12	16	6	15	9	58	16	20	20	16	14	3	3	2	2	2	3	3	4	3	3	2	1	1	1	1	3	3	3	3	3	2	2	2	2	1
400	2	26	3	5	1	1	2	4	10	6	8	20	7	51	16	16	18	8	14	2	1	1	3	3	1	1	2	1	1	1	1	2	2	2	4	4	4	4	4	1	2	1	1	2
401	2	20	2	2	1	1	3	4	6	6	5	12	5	34	13	12	13	11	16	1	1	1	2	1	2	1	1	1	1	1	1	1	1	1	1	2	3	3	3	1	1	1	1	1
402	1	21	2	2	1	1	2	2	14	10	10	16	14	64	10	16	19	13	15	3	3	3	2	3	1	2	3	2	2	2	1	2	2	3	3	2	4	4	3	3	3	2	3	3
403	2	26	3	4	1	1	3	4	13	14	11	13	9	60	10	18	17	8	14	3	3	1	3	3	3	2	3	3	3	3	1	2	3	2	3	2	3	2	3	1	2	2	3	1
404	2	19	2	2	1	1	3	3	20	17	20	20	20	97	16	12	15	7	13	4	4	4	4	4	3	3	3	4	4	4	4	4	4	4	4	4	4	4	4	4	4	4	4	4
405	2	20	2	5	1	1	3	4	10	15	7	15	11	58	9	10	13	11	15	2	2	2	2	2	3	3	4	3	2	2	1	1	2	1	3	3	3	3	3	2	2	3	2	2
406	1	20	2	1	1	1	3	1	7	8	5	5	6	31	16	20	19	13	17	2	1	1	1	2	1	2	1	2	2	1	1	1	1	1	1	1	1	1	1	2	1	1	1	1
407	2	18	2	5	1	1	3	4	9	11	10	20	12	62	16	10	13	6	14	1	2	2	2	2	2	3	3	1	2	2	2	2	2	2	4	4	4	4	4	3	3	2	3	1
408	1	23	2	5	1	1	3	3	12	7	13	14	10	56	9	17	16	13	13	3	2	2	3	2	1	1	2	1	2	2	2	3	3	3	3	3	2	3	3	2	2	2	2	2
409	1	22	2	4	1	1	3	4	11	8	12	15	8	54	11	16	12	9	12	2	2	2	3	2	1	2	1	2	2	3	2	3	3	1	3	3	3	3	3	1	3	1	2	1
410	2	18	2	5	1	1	3	4	9	10	9	20	12	60	9	14	18	11	14	3	2	1	2	1	2	2	3	2	1	2	2	2	2	1	4	4	4	4	4	3	3	2	3	1
411	2	24	2	4	1	1	3	1	12	11	7	13	8	51	6	12	18	12	14	3	3	2	2	2	1	1	3	2	4	2	1	2	1	1	2	2	4	2	3	2	2	1	2	1
412	2	19	2	5	1	1	3	3	16	11	12	14	13	66	4	14	14	8	13	3	3	3	4	3	2	2	3	2	2	2	3	2	3	2	3	3	3	3	2	3	4	2	2	2
413	2	18	2	4	1	1	3	4	14	13	11	8	12	58	15	19	18	12	16	4	2	2	3	3	2	3	4	2	2	3	2	2	2	2	2	1	1	2	2	3	2	3	3	1
414	1	20	2	5	1	1	2	4	13	10	15	12	10	60	5	16	15	19	19	2	3	3	3	2	1	2	3	2	2	3	2	3	3	4	3	2	3	1	3	1	3	1	1	4
415	2	18	2	2	1	1	3	4	15	12	14	15	10	66	15	14	19	6	17	3	3	3	3	3	3	2	2	3	2	3	2	3	3	3	3	3	3	3	3	2	3	2	2	1
416	2	20	2	1	1	1	2	4	6	7	5	13	5	36	15	16	19	11	16	1	2	1	1	1	2	1	2	1	1	1	1	1	1	1	3	2	4	2	2	1	1	1	1	1
417	1	18	2	1	1	1	3	3	11	17	13	9	11	61	14	18	17	10	17	4	2	2	2	1	3	3	4	4	3	2	2	3	3	3	2	1	2	2	2	2	3	2	2	2
418	1	20	2	2	1	1	3	4	6	5	5	11	5	32	14	18	6	18	15	2	1	1	1	1	1	1	1	1	1	1	1	1	1	1	2	1	3	2	3	1	1	1	1	1
419	2	19	2	5	1	1	3	4	5	5	5	5	5	25	18	11	11	8	12	1	1	1	1	1	1	1	1	1	1	1	1	1	1	1	1	1	1	1	1	1	1	1	1	1
420	1	21	2	2	1	1	3	3	17	16	8	17	13	71	4	20	10	13	15	4	4	3	3	3	4	2	3	3	4	1	1	3	1	2	4	4	3	2	4	2	4	3	3	1
421	2	18	2	5	1	1	3	4	8	9	6	18	6	47	7	12	17	14	17	1	2	2	2	1	2	1	3	2	1	1	1	1	1	2	4	3	4	3	4	2	1	1	1	1
422	1	21	2	3	1	1	3	2	12	14	13	8	7	54	18	20	10	11	15	2	2	2	3	3	3	3	3	3	2	2	3	3	3	2	2	2	2	1	1	1	1	1	3	1
423	2	28	3	3	1	2	1	4	14	13	15	14	14	70	15	15	13	14	13	4	3	2	2	3	2	2	3	3	3	3	3	3	3	3	3	2	3	3	3	2	2	3	3	4
424	1	20	2	5	1	1	3	4	18	15	7	20	11	71	5	11	11	13	15	3	3	4	4	4	2	2	4	3	4	2	2	1	1	1	4	4	4	4	4	2	2	3	2	2
425	1	20	2	4	1	1	3	4	9	8	5	9	5	36	9	16	11	16	11	2	2	3	1	1	1	1	3	2	1	1	1	1	1	1	1	1	2	2	3	1	1	1	1	1
426	1	36	2	3	2	1	2	3	12	13	11	10	11	57	12	14	15	9	15	3	3	2	1	3	3	2	3	3	2	2	2	2	3	2	1	1	2	3	3	2	2	2	2	3
427	2	20	2	2	1	1	3	4	9	5	13	14	10	51	17	16	18	12	15	2	1	1	1	4	1	1	1	1	1	2	1	4	3	3	3	2	2	3	4	3	3	1	2	1
428	1	19	2	1	1	1	2	4	11	10	9	9	9	48	8	19	12	17	14	3	1	3	2	2	1	3	2	3	1	3	1	3	1	1	2	1	1	3	2	2	2	1	1	3
429	2	18	2	5	1	1	3	4	10	8	6	18	8	50	6	16	18	12	12	3	2	2	2	1	2	1	3	1	1	2	1	1	1	1	4	2	4	4	4	2	3	1	1	1
430	1	18	2	1	1	1	3	3	14	17	7	18	15	71	6	12	20	12	16	2	2	4	3	3	3	3	4	3	4	1	1	1	2	2	3	3	4	4	4	3	4	3	3	2
431	1	18	2	4	1	1	3	4	11	11	11	11	12	56	10	18	13	13	12	2	2	1	3	3	2	2	3	3	1	3	2	1	2	3	2	1	2	3	3	2	3	2	3	2
432	2	18	2	5	1	1	3	2	15	12	12	19	13	71	8	17	14	12	15	4	3	2	3	3	2	2	4	2	2	2	2	3	3	2	4	4	3	4	4	3	3	2	3	2
433	2	20	2	5	1	1	3	4	5	5	5	13	6	34	14	13	8	14	10	1	1	1	1	1	1	1	1	1	1	1	1	1	1	1	2	3	2	3	3	1	2	1	1	1
434	1	21	2	5	1	1	3	4	11	8	14	17	5	55	14	20	20	11	14	2	3	2	2	2	1	1	3	1	2	2	3	3	3	3	4	3	4	3	3	1	1	1	1	1
435	2	19	2	4	1	1	3	4	13	13	14	20	10	70	8	20	18	19	16	3	3	3	2	2	3	3	3	2	2	1	2	4	3	4	4	4	4	4	4	2	3	1	2	2
436	2	23	2	4	1	1	3	4	5	13	7	5	8	38	7	7	16	18	15	1	1	1	1	1	1	3	3	2	4	1	1	1	1	3	1	1	1	1	1	2	1	1	3	1
437	1	23	2	1	1	1	2	3	16	17	18	20	18	89	18	18	18	13	11	4	4	1	4	3	3	3	4	3	4	3	4	4	4	3	4	4	4	4	4	4	4	4	2	4
438	1	21	2	2	1	1	2	4	15	12	16	20	13	76	12	19	18	9	14	3	3	3	3	3	2	2	3	2	3	3	3	3	4	3	4	4	4	4	4	3	3	3	3	1
439	1	19	2	1	1	1	3	3	11	15	11	12	8	57	12	15	19	12	12	2	2	3	2	2	3	2	3	4	3	2	1	3	2	3	2	2	2	3	3	1	3	1	2	1
440	1	22	2	2	1	1	3	4	18	17	14	16	13	78	18	18	16	9	12	3	4	3	4	4	3	4	4	3	3	3	2	3	3	3	3	3	2	4	4	3	3	3	3	1
441	2	19	2	2	1	1	3	4	17	19	20	20	20	96	20	20	14	11	16	4	1	4	4	4	3	4	4	4	4	4	4	4	4	4	4	4	4	4	4	4	4	4	4	4
442	1	19	2	3	1	1	3	4	13	11	10	14	13	61	14	16	16	16	13	3	2	1	3	4	2	3	2	2	2	1	3	3	1	2	3	3	3	2	3	2	3	2	3	3
443	1	18	2	3	1	1	3	4	9	7	6	17	7	46	11	20	17	18	16	4	2	1	1	1	1	1	1	3	1	1	1	2	1	1	3	2	4	4	4	1	2	1	2	1
444	2	20	2	2	1	1	3	4	13	12	10	15	12	62	8	19	15	10	13	3	2	2	3	3	2	2	3	3	2	2	2	2	2	2	3	3	3	3	3	3	3	2	2	2
445	1	20	2	5	1	1	3	4	7	6	6	12	6	37	9	15	15	19	16	1	2	1	2	1	2	1	1	1	1	1	1	2	1	1	3	2	3	2	2	1	2	1	1	1
446	1	20	2	2	1	1	3	4	11	6	5	8	8	38	12	18	20	14	16	2	3	2	2	2	2	1	1	1	1	1	1	1	1	1	1	1	1	2	3	1	4	1	1	1
447	2	22	2	5	1	1	2	4	10	7	5	15	5	42	9	13	18	11	12	2	2	2	2	2	2	1	1	2	1	1	1	1	1	1	3	2	3	3	4	1	1	1	1	1
448	1	20	2	3	1	1	3	3	7	12	12	10	7	48	8	18	18	15	12	2	1	1	2	1	2	3	3	3	1	2	3	3	3	1	1	1	3	3	2	2	1	1	2	1
449	1	19	2	3	1	1	3	4	7	11	13	15	9	55	13	18	15	10	14	2	1	1	2	1	2	3	2	3	1	2	4	4	2	1	3	3	3	3	3	2	3	1	2	1
450	2	23	3	1	1	1	3	2	9	6	5	12	6	38	13	18	18	14	15	1	3	2	2	1	1	1	1	2	1	1	1	1	1	1	2	1	4	2	3	1	1	1	1	2
451	2	20	2	5	1	1	3	4	11	8	5	18	7	49	14	12	9	12	14	2	3	1	3	2	2	1	2	2	1	1	1	1	1	1	4	3	3	4	4	2	1	1	2	1
452	2	23	2	3	1	1	3	3	9	9	11	16	10	55	13	18	19	6	9	2	2	1	3	1	1	2	1	1	4	2	1	3	3	2	3	3	3	4	3	2	2	2	2	2
453	2	22	2	5	1	1	3	4	15	11	13	19	17	75	12	11	9	9	13	3	3	3	3	3	3	2	2	2	2	3	2	3	3	2	3	4	4	4	4	3	4	3	3	4
454	1	19	2	1	1	1	2	4	14	8	17	20	16	75	6	15	10	8	15	4	2	3	4	1	1	2	2	1	2	4	4	4	2	3	4	4	4	4	4	3	4	3	2	4
455	1	20	2	5	1	1	3	4	8	6	8	11	5	38	11	13	13	16	12	2	2	1	2	1	1	1	1	1	2	2	1	2	2	1	2	1	3	2	3	1	1	1	1	1
456	1	18	2	4	1	1	3	4	17	12	17	19	10	75	7	14	5	15	14	3	3	3	4	4	3	2	3	3	1	3	3	4	4	3	4	4	3	4	4	2	2	3	2	1
457	2	20	2	4	1	1	3	4	10	8	12	11	11	52	8	17	12	6	17	1	2	2	2	3	1	2	3	1	1	3	1	4	3	1	1	2	1	3	4	2	4	2	2	1
458	1	20	2	3	1	1	3	3	6	8	7	9	10	40	10	19	13	17	11	1	2	1	1	1	1	1	3	2	1	1	1	1	3	1	1	1	3	2	2	4	1	2	2	1
459	2	19	2	2	1	1	2	4	7	5	6	9	5	32	11	8	15	13	12	2	1	1	1	2	1	1	1	1	1	1	1	2	1	1	1	1	2	2	3	1	1	1	1	1
460	2	24	2	5	1	1	2	4	11	11	8	15	9	54	15	17	11	7	14	3	2	2	2	2	2	2	4	1	2	2	1	2	2	1	2	2	4	4	3	2	2	2	2	1
461	1	19	2	4	1	1	3	3	14	11	12	13	10	60	10	16	19	11	11	2	3	2	4	3	2	2	3	2	2	2	2	3	3	2	2	2	3	3	3	2	2	2	2	2
462	2	20	2	3	1	1	3	3	14	16	15	14	14	73	16	18	17	10	14	3	3	3	2	3	3	3	4	3	3	3	3	3	3	3	3	3	3	2	3	3	3	3	3	2
463	1	19	2	3	1	1	3	3	12	9	13	12	10	56	13	17	11	20	13	3	3	2	2	2	1	3	2	1	2	2	3	1	3	4	1	1	3	4	3	3	3	1	2	1
464	2	18	2	5	1	1	3	4	14	11	18	20	13	76	13	8	16	8	17	2	3	2	3	4	2	2	3	3	1	3	4	4	4	3	4	4	4	4	4	2	4	2	1	4
465	2	18	2	5	1	1	3	4	16	13	13	20	12	74	13	10	14	6	14	3	3	3	3	4	3	2	4	3	1	2	4	3	3	1	4	4	4	4	4	3	4	2	1	2
466	1	25	2	1	1	1	3	4	11	8	9	20	6	54	14	18	19	12	18	1	2	2	3	3	2	2	1	1	2	1	1	3	3	1	4	4	4	4	4	1	1	1	1	2
467	1	20	2	3	1	1	3	3	11	15	14	19	13	72	11	13	15	15	9	3	1	2	2	3	3	3	3	3	3	2	3	3	3	3	4	4	4	3	4	2	4	2	2	3
468	2	20	2	5	1	1	3	4	8	7	5	9	5	34	9	11	11	10	14	2	2	1	2	1	1	1	3	1	1	1	1	1	1	1	1	1	1	3	3	1	1	1	1	1
469	2	19	2	5	1	1	3	4	7	5	8	10	5	35	16	15	13	9	11	2	2	1	1	1	1	1	1	1	1	2	1	2	2	1	2	1	1	3	3	1	1	1	1	1
470	2	19	2	2	1	1	3	4	11	9	7	12	8	47	16	17	15	12	16	2	3	1	2	3	2	1	4	1	1	1	2	2	1	1	1	1	3	3	4	1	1	2	3	1
471	1	22	2	2	1	1	3	4	11	8	6	16	6	47	9	17	10	10	15	3	2	2	2	2	2	2	2	1	1	1	1	2	1	1	2	2	4	4	4	1	2	1	1	1
472	2	19	2	5	1	1	3	2	13	14	9	20	8	64	12	17	9	5	16	4	2	1	3	3	3	3	3	3	2	2	2	2	2	1	4	4	4	4	4	1	3	1	2	1
473	1	21	2	1	1	1	3	4	13	7	7	18	11	56	16	20	7	11	12	3	3	3	2	2	1	1	2	1	2	1	1	1	2	2	4	3	3	4	4	2	3	2	2	2
474	1	19	2	3	1	1	3	3	12	14	15	8	14	63	16	20	16	11	10	3	1	3	2	3	3	3	2	3	3	2	4	4	4	1	1	1	1	2	3	2	4	3	4	1
475	1	20	2	3	1	1	3	2	13	15	12	11	12	63	15	14	12	9	12	3	3	3	2	2	3	3	3	3	3	2	2	3	3	2	2	1	3	3	2	3	2	3	2	2
476	2	18	2	3	1	1	3	4	10	11	10	11	8	50	14	12	15	16	15	2	2	3	1	2	1	2	3	3	2	3	2	2	2	1	1	2	2	3	3	2	2	1	2	1
477	1	23	2	1	1	1	3	4	8	7	10	9	8	42	9	20	12	9	14	1	3	1	1	2	1	2	1	1	2	1	1	3	3	2	1	1	1	2	4	1	3	1	2	1
478	1	20	2	3	1	1	3	2	9	6	9	11	6	41	16	20	16	11	9	2	2	1	2	2	1	1	2	1	1	3	1	2	2	1	2	1	3	2	3	1	2	1	1	1
479	1	18	2	5	1	1	3	4	9	10	12	11	5	47	18	10	17	18	16	3	2	1	2	1	1	3	4	1	1	1	4	4	2	1	3	2	1	3	2	1	1	1	1	1
480	2	23	3	1	1	1	3	3	7	6	6	15	5	39	15	16	18	10	11	2	2	1	1	1	1	1	2	1	1	1	1	1	2	1	3	3	3	3	3	1	1	1	1	1
481	2	18	2	5	1	1	3	4	10	12	15	16	6	59	11	13	15	15	17	2	2	1	3	2	2	3	4	2	1	3	3	3	3	3	4	1	4	4	3	1	1	1	2	1
482	1	22	2	3	1	1	2	4	10	12	13	7	6	48	18	20	11	9	10	3	1	2	2	2	4	2	3	2	1	3	1	4	4	1	1	1	1	1	3	1	1	1	2	1
483	2	18	2	3	1	1	3	4	13	10	7	12	6	48	19	20	15	7	15	4	1	2	4	2	1	2	4	2	1	1	1	2	1	2	1	1	4	2	4	1	1	1	2	1
484	2	19	2	5	1	1	3	4	13	9	12	16	14	64	11	19	10	9	14	2	4	3	3	1	1	3	2	2	1	1	3	3	3	2	3	3	3	3	4	2	3	3	2	4
485	1	19	2	1	1	1	3	4	5	7	6	17	8	43	4	20	19	16	10	1	1	1	1	1	1	1	1	1	3	1	1	1	1	2	4	4	2	3	4	1	4	1	1	1
486	1	18	2	2	1	1	3	4	19	13	11	20	16	79	6	13	16	14	10	4	4	3	4	4	3	3	3	2	2	2	2	3	2	2	4	4	4	4	4	3	4	3	4	2
487	2	20	2	3	1	1	3	2	12	13	15	15	14	69	14	18	19	14	13	3	2	2	2	3	3	1	3	3	3	3	3	3	3	3	3	3	2	3	4	3	3	2	3	3
488	1	22	2	3	1	1	3	4	13	13	14	14	12	66	20	19	20	20	14	3	3	1	3	3	3	2	3	3	2	3	2	3	3	3	3	3	2	3	3	2	3	2	2	3
489	2	20	2	2	1	1	3	4	9	7	5	6	5	32	19	17	11	7	12	2	2	2	1	2	1	2	1	2	1	1	1	1	1	1	2	1	1	1	1	1	1	1	1	1
490	1	26	2	3	1	1	2	4	10	7	10	10	8	45	15	15	15	10	11	2	3	1	2	2	2	1	1	2	1	2	3	2	2	1	2	2	1	2	3	1	1	2	2	2
491	2	22	2	5	1	1	3	4	5	5	5	5	5	25	14	15	14	13	13	1	1	1	1	1	1	1	1	1	1	1	1	1	1	1	1	1	1	1	1	1	1	1	1	1
492	2	20	2	5	1	1	3	4	9	9	5	20	5	48	6	12	14	12	12	1	3	2	2	1	1	1	2	2	3	1	1	1	1	1	4	4	4	4	4	1	1	1	1	1
493	1	20	2	3	1	2	3	4	13	18	16	9	14	70	20	20	13	10	12	3	2	2	3	3	3	4	4	4	3	3	3	4	3	3	2	2	1	2	2	3	2	3	3	3
494	2	18	2	5	1	1	3	3	14	14	7	16	9	60	8	19	12	12	19	3	4	2	3	2	3	3	3	3	2	1	1	3	1	1	3	3	2	4	4	2	4	1	1	1
495	1	26	2	1	1	1	3	4	20	20	20	20	20	100	5	15	19	13	16	4	4	4	4	4	4	4	4	4	4	4	4	4	4	4	4	4	4	4	4	4	4	4	4	4
496	2	18	2	5	1	1	3	4	10	9	12	8	5	44	8	15	5	9	14	4	1	2	1	2	1	3	3	1	1	1	4	4	2	1	2	1	1	2	2	1	1	1	1	1
497	2	19	2	3	1	1	3	4	13	9	8	20	11	61	6	19	8	13	17	3	3	2	3	2	1	2	2	2	2	2	3	1	1	1	4	4	4	4	4	2	2	2	3	2
498	1	18	2	3	1	2	3	4	11	14	16	10	13	64	18	18	17	8	14	3	2	1	3	2	3	3	3	3	2	3	4	3	3	3	2	1	2	2	3	3	3	3	3	1
499	1	18	2	1	1	1	2	4	15	13	12	17	13	70	20	20	19	12	16	3	3	3	3	3	2	3	4	2	2	3	2	2	3	2	3	3	3	4	4	3	3	3	3	1
500	2	18	2	5	1	1	3	4	13	6	6	20	7	52	9	16	13	14	15	3	3	1	3	3	1	1	2	1	1	1	1	2	1	1	4	4	4	4	4	1	2	1	2	1
501	1	22	2	1	1	1	3	3	14	10	12	20	12	68	11	19	12	15	15	2	2	2	4	4	1	1	3	2	3	2	2	3	3	2	4	4	4	4	4	2	2	2	4	2
502	2	18	2	3	1	1	3	4	12	14	11	11	10	58	6	16	14	12	16	3	3	2	2	2	3	3	4	3	1	2	2	3	2	2	3	1	3	2	2	2	3	2	2	1
503	1	19	2	5	1	1	2	4	10	7	8	13	5	43	16	18	18	11	15	4	3	1	1	1	1	2	2	1	1	2	1	3	1	1	3	1	3	3	3	1	1	1	1	1
504	1	19	2	2	1	1	3	3	9	10	10	15	11	55	12	15	15	13	13	2	2	1	2	2	2	2	2	2	2	2	2	2	2	2	3	3	3	3	3	3	3	2	1	2
505	1	21	2	3	1	1	3	3	14	15	10	13	15	67	9	18	17	13	9	4	2	2	3	3	3	3	2	4	3	1	3	3	1	2	2	2	2	3	4	3	3	3	3	3
506	1	25	2	5	1	1	3	2	11	15	8	12	12	58	9	17	14	9	15	3	3	2	2	1	3	3	4	2	3	1	2	3	1	1	2	1	3	3	3	3	2	2	3	2
507	1	20	2	5	1	1	2	3	9	6	8	5	5	33	12	14	15	11	13	1	2	2	2	2	1	1	1	1	2	2	1	2	2	1	1	1	1	1	1	1	1	1	1	1
508	2	18	2	2	1	1	3	3	16	12	9	16	9	62	14	16	10	8	16	3	3	3	4	3	4	1	2	3	2	4	2	1	1	1	3	3	2	4	4	2	2	2	2	1
509	1	20	2	5	1	1	3	4	6	6	5	5	5	27	17	18	19	10	12	2	1	1	1	1	1	1	2	1	1	1	1	1	1	1	1	1	1	1	1	1	1	1	1	1
510	2	18	2	5	1	1	3	4	10	5	6	20	8	49	14	11	16	12	16	2	2	2	2	2	1	1	1	1	1	1	1	1	2	1	4	4	4	4	4	1	4	1	1	1
511	2	20	2	5	1	1	3	2	14	9	6	11	9	49	8	14	17	7	11	3	4	2	3	2	2	3	2	1	1	2	1	1	1	1	1	1	4	1	4	2	1	3	2	1
512	2	18	2	3	1	1	3	2	15	13	17	17	15	77	10	18	12	14	13	2	3	4	3	3	2	3	3	3	2	3	4	4	3	3	4	4	3	3	3	3	4	3	2	3
513	2	22	2	2	1	1	3	3	16	13	12	19	15	75	16	14	17	8	16	4	3	3	3	3	3	3	2	3	2	3	3	2	2	2	3	4	4	4	4	3	4	2	2	4
514	2	19	2	2	1	1	3	4	10	9	12	16	11	58	19	19	18	10	9	2	2	2	3	1	2	2	2	2	1	2	1	3	3	3	3	2	3	4	4	2	3	2	2	2
515	1	23	2	5	1	1	3	4	12	7	5	15	5	44	14	17	14	14	14	2	1	4	2	3	1	2	1	1	2	1	1	1	1	1	2	2	3	4	4	1	1	1	1	1
516	1	19	2	2	1	1	3	4	8	15	9	12	10	54	5	15	17	13	14	1	2	1	2	2	3	4	3	3	2	2	2	2	1	2	2	1	4	3	2	2	3	2	2	1
517	2	19	2	2	1	1	3	4	14	10	10	18	11	63	11	15	10	16	10	3	2	4	3	2	2	1	3	2	2	3	2	2	1	2	3	4	3	4	4	3	3	2	2	1
518	2	23	3	1	1	1	2	4	12	14	16	14	10	66	15	14	10	15	16	2	2	2	2	4	3	2	3	3	3	4	4	4	2	2	3	3	2	3	3	3	2	1	2	2
519	1	18	2	2	1	1	3	4	14	11	8	15	10	58	17	20	14	15	15	4	3	2	3	2	3	1	3	1	3	2	1	2	2	1	2	2	4	3	4	2	3	2	2	1
520	1	19	2	5	1	1	3	4	15	10	15	18	11	69	13	20	13	18	16	3	3	1	4	4	3	2	3	1	1	2	4	4	4	1	4	2	4	4	4	3	4	1	2	1
521	2	22	2	3	1	1	3	4	15	18	16	16	9	74	15	17	11	11	15	4	2	2	3	4	4	4	4	4	2	4	2	4	4	2	2	2	4	4	4	2	2	2	2	1
522	1	21	2	1	1	1	2	4	20	16	9	20	17	82	9	6	20	13	15	4	4	4	4	4	3	2	4	4	3	1	2	4	1	1	4	4	4	4	4	3	4	3	3	4
523	1	21	2	2	1	1	3	4	13	14	12	15	10	64	13	17	15	13	14	3	2	2	3	3	3	2	3	3	3	2	2	3	3	2	2	2	4	4	3	2	2	2	2	2
524	2	18	2	2	1	1	3	4	11	12	8	10	8	49	11	16	18	12	15	3	3	1	2	2	2	2	3	2	3	2	1	2	1	2	2	1	2	3	2	2	2	1	2	1
525	1	22	2	5	1	1	3	2	8	9	7	14	9	47	10	18	14	18	19	2	1	2	2	1	2	2	2	2	1	1	1	1	2	2	2	3	3	3	3	1	2	2	1	3
526	1	21	2	1	1	1	3	3	14	13	17	11	9	64	10	15	13	15	16	3	3	2	3	3	3	2	2	3	3	3	2	4	4	4	3	1	2	3	2	2	2	2	2	1
527	1	21	2	2	1	1	3	4	15	17	9	9	8	58	20	16	18	14	20	2	4	1	4	4	4	3	2	4	4	3	2	2	1	1	2	1	1	2	3	3	2	1	1	1
528	1	18	2	2	1	1	3	2	8	13	12	10	6	49	13	15	12	15	10	2	2	1	2	1	3	2	4	3	1	3	2	3	2	2	1	2	2	2	3	1	2	1	1	1
529	2	22	2	5	1	1	3	4	5	8	6	15	5	39	12	12	20	12	11	1	1	1	1	1	1	1	2	1	3	1	1	2	1	1	3	3	3	3	3	1	1	1	1	1
530	1	19	2	2	1	1	3	4	13	15	11	16	9	64	16	10	13	15	13	3	2	3	2	3	2	3	4	2	4	3	1	2	2	3	2	4	4	3	3	1	4	1	1	2
531	1	18	2	2	1	1	3	4	14	11	14	15	11	65	16	14	15	9	13	3	3	2	3	3	2	2	2	3	2	3	2	3	3	3	3	3	3	2	4	3	2	2	3	1
532	1	21	2	2	1	1	3	4	12	11	17	10	10	60	10	20	14	12	10	2	3	1	3	3	3	2	2	1	3	3	3	4	4	3	2	2	1	2	3	2	2	2	2	2
533	1	19	2	1	1	1	3	2	7	10	9	5	5	36	15	19	17	11	17	1	1	1	1	3	1	2	4	2	1	1	1	1	4	2	1	1	1	1	1	1	1	1	1	1
534	1	19	2	3	1	1	3	3	6	8	5	5	10	34	12	20	12	12	16	1	1	1	2	1	2	2	1	2	1	1	1	1	1	1	1	1	1	1	1	1	4	1	3	1
535	2	24	2	2	1	2	1	4	7	14	11	18	6	56	19	16	11	11	12	1	1	1	1	3	3	2	2	3	4	3	1	2	2	3	2	4	4	4	4	1	2	1	1	1
536	2	22	2	5	1	1	2	3	11	8	6	15	7	47	7	17	8	9	15	3	3	1	3	1	1	1	4	1	1	1	1	2	1	1	3	2	2	4	4	1	2	2	1	1
537	1	24	2	2	1	1	3	4	18	19	20	19	20	96	11	14	11	13	13	3	4	4	4	3	4	3	4	4	4	4	4	4	4	4	4	4	3	4	4	4	4	4	4	4
538	1	20	2	1	1	2	2	3	11	13	8	14	9	55	14	19	16	18	9	2	2	2	3	2	2	2	3	3	3	2	1	1	2	2	3	3	2	3	3	2	2	2	2	1
539	1	18	2	5	1	1	3	3	10	8	11	20	10	59	11	13	10	20	13	2	1	2	2	3	1	2	2	1	2	1	2	2	3	3	4	4	4	4	4	2	3	1	2	2
540	1	19	2	5	1	1	3	4	7	12	5	18	5	47	9	12	20	18	14	1	3	1	1	1	3	2	4	2	1	1	1	1	1	1	3	3	4	4	4	1	1	1	1	1
541	1	21	2	1	1	1	3	4	15	15	14	13	7	64	14	20	17	10	10	3	3	2	3	4	2	3	4	4	2	3	3	3	3	2	3	2	4	1	3	2	1	1	2	1
542	1	19	2	1	1	1	3	4	12	18	12	11	16	69	8	15	13	11	18	3	3	2	2	2	3	3	4	4	4	2	3	3	2	2	3	2	1	3	2	3	4	3	3	3
543	1	18	2	2	1	1	3	4	9	8	8	11	10	46	14	18	10	18	14	2	2	2	2	1	1	3	2	1	1	2	1	2	2	1	3	2	1	2	3	2	2	3	2	1
544	1	38	2	4	1	1	3	4	20	19	18	19	19	95	15	20	20	11	17	4	4	4	4	4	3	4	4	4	4	4	3	4	3	4	4	4	4	4	3	4	4	4	4	3
545	2	19	2	5	1	1	3	1	10	12	10	11	8	51	7	12	16	14	13	2	2	1	3	2	2	3	4	2	1	2	2	2	2	2	2	3	2	2	2	2	2	1	2	1
546	1	18	2	3	1	1	3	3	12	13	15	13	9	62	17	17	19	12	15	2	2	1	3	4	3	3	3	2	2	3	3	3	3	3	2	1	3	4	3	2	2	2	2	1
547	1	21	2	1	1	1	2	3	5	5	5	5	8	28	15	19	14	20	16	1	1	1	1	1	1	1	1	1	1	1	1	1	1	1	1	1	1	1	1	1	1	1	1	4
548	1	21	2	2	1	1	3	3	18	15	13	20	17	83	9	18	7	11	15	4	3	3	4	4	4	2	3	4	2	4	2	4	2	1	4	4	4	4	4	3	4	3	3	4
549	2	26	3	5	1	1	3	4	12	20	20	13	9	74	9	17	13	9	16	2	2	2	3	3	4	4	4	4	4	4	4	4	4	4	3	2	4	1	3	2	2	2	2	1
550	2	20	2	2	1	1	3	3	8	8	10	10	5	41	16	17	12	16	16	2	2	1	1	2	2	3	1	1	1	2	1	2	2	3	1	1	2	3	3	1	1	1	1	1
551	1	18	2	3	1	1	3	2	10	15	11	17	12	65	13	14	18	15	12	1	1	3	2	3	3	3	3	2	4	2	3	4	1	1	3	3	3	4	4	3	3	3	2	1
552	1	20	2	4	1	2	2	4	8	12	5	18	8	51	15	19	17	18	11	1	3	2	1	1	1	2	4	3	2	1	1	1	1	1	3	3	4	4	4	2	2	1	2	1
553	1	19	2	2	1	1	3	3	5	8	7	14	8	42	4	15	18	16	14	1	1	1	1	1	2	2	1	1	2	1	1	1	3	1	3	3	2	3	3	2	2	1	2	1
554	2	33	2	2	1	1	1	4	10	7	6	8	5	36	14	4	14	12	11	2	3	1	2	2	1	1	2	2	1	1	1	2	1	1	1	1	1	2	3	1	1	1	1	1
555	1	21	2	2	1	1	3	4	7	5	5	10	5	32	14	10	18	10	9	1	2	1	2	1	1	1	1	1	1	1	1	1	1	1	2	2	3	2	1	1	1	1	1	1
556	1	20	2	2	1	1	3	4	18	13	15	18	16	80	16	12	18	12	8	4	4	3	3	4	2	1	4	4	2	1	3	4	4	3	3	3	4	4	4	3	4	3	2	4
557	1	22	2	3	1	1	1	2	20	20	20	18	20	98	9	15	13	15	14	4	4	4	4	4	4	4	4	4	4	4	4	4	4	4	3	3	4	4	4	4	4	4	4	4
558	1	18	2	1	1	1	3	3	9	10	11	20	8	58	12	15	14	17	15	1	3	1	1	3	1	3	1	2	3	1	1	3	3	3	4	4	4	4	4	1	4	1	1	1
559	1	20	2	2	1	1	3	2	13	6	6	9	8	42	16	18	17	17	17	3	2	3	2	3	1	1	1	1	2	1	1	1	2	1	1	1	1	3	3	1	3	1	2	1
560	2	20	2	5	1	1	3	4	5	8	7	13	5	38	11	18	16	12	16	1	1	1	1	1	1	2	2	1	2	1	1	1	3	1	1	1	4	4	3	1	1	1	1	1
561	2	18	2	4	1	1	3	4	12	5	15	14	8	54	13	16	18	6	14	2	2	3	3	2	1	1	1	1	1	2	4	3	3	3	3	2	3	3	3	2	2	2	1	1
562	1	20	2	2	1	1	3	3	9	13	7	14	5	48	15	20	19	13	10	3	1	1	2	2	1	2	4	3	3	1	1	3	1	1	3	1	4	3	3	1	1	1	1	1
563	2	20	2	5	1	1	3	4	12	12	6	14	10	54	18	13	14	5	8	3	3	2	2	2	2	3	3	3	1	1	1	2	1	1	1	1	4	4	4	3	2	2	2	1
564	1	19	2	3	1	1	3	2	15	14	13	14	11	67	15	17	14	14	14	3	3	3	3	3	3	3	3	2	3	3	2	3	3	2	3	2	3	3	3	2	2	2	3	2
565	2	18	2	5	1	1	3	4	15	15	15	15	15	75	10	16	12	14	13	3	3	3	3	3	3	3	3	3	3	3	3	3	3	3	3	3	3	3	3	3	3	3	3	3
566	2	18	2	5	1	1	3	4	10	9	10	18	10	57	14	14	9	9	12	3	2	1	2	2	1	3	2	2	1	1	1	3	3	2	4	3	3	4	4	2	3	2	2	1
567	1	21	2	2	1	1	3	2	12	13	11	15	15	66	14	16	20	14	14	2	3	2	2	3	3	3	3	3	1	1	3	3	2	2	3	3	3	3	3	3	3	3	3	3
568	1	22	2	2	1	1	2	3	10	10	9	10	10	49	11	20	14	16	17	2	2	2	2	2	2	2	2	2	2	2	2	2	1	2	2	2	2	2	2	2	2	2	2	2
569	2	18	2	5	1	1	3	3	17	17	12	20	20	86	11	9	19	6	14	3	3	4	4	3	3	4	4	4	2	3	3	2	2	2	4	4	4	4	4	4	4	4	4	4
570	1	21	2	3	1	1	3	4	12	17	9	10	7	55	17	20	20	16	14	3	2	1	3	3	4	3	3	4	3	1	2	3	1	2	1	1	2	2	4	2	1	1	2	1
571	1	21	2	2	1	1	3	3	5	12	8	5	5	35	11	6	14	17	9	1	1	1	1	1	2	3	2	2	3	1	1	4	1	1	1	1	1	1	1	1	1	1	1	1
572	2	18	2	4	1	1	3	2	13	13	12	20	20	78	12	14	15	14	14	2	3	2	3	3	3	3	3	3	1	2	2	4	2	2	4	4	4	4	4	4	4	4	4	4
573	2	19	2	2	1	1	3	4	12	8	9	20	13	62	10	18	20	12	14	3	2	2	3	2	2	1	2	2	1	2	1	2	2	2	4	4	4	4	4	3	3	2	3	2
574	1	21	2	2	1	1	3	2	9	8	10	11	6	44	12	19	14	8	10	2	2	1	2	2	1	1	2	2	2	2	2	2	2	2	2	2	2	2	3	1	2	1	1	1
575	2	24	2	5	1	1	3	4	7	9	6	8	7	37	4	15	13	17	17	1	2	1	2	1	2	1	3	2	1	1	2	1	1	1	1	1	1	3	2	2	2	1	1	1
576	1	21	2	3	1	1	3	4	15	16	14	7	13	65	18	20	15	13	13	4	3	3	2	3	3	3	3	4	3	3	2	4	3	2	1	1	2	2	1	3	2	3	3	2
577	1	22	2	3	1	1	3	4	12	14	13	8	9	56	19	13	16	8	13	2	2	2	3	3	2	3	3	3	3	3	2	3	2	3	1	1	4	1	1	3	1	2	2	1
578	1	19	2	2	1	1	3	4	14	6	6	17	9	52	20	20	19	18	8	4	3	2	4	1	1	2	1	1	1	1	1	1	2	1	3	2	4	4	4	1	4	1	2	1
579	1	19	2	3	1	1	3	4	8	12	13	12	10	55	19	20	14	15	18	2	2	1	2	1	1	3	3	2	3	1	2	3	3	4	1	2	4	3	2	2	2	2	3	1
580	2	22	2	5	1	1	3	4	8	9	5	17	8	47	5	16	17	10	16	2	2	1	2	1	2	1	2	2	2	1	1	1	1	1	4	4	3	3	3	1	2	1	1	3
581	1	56	2	1	2	1	1	3	19	17	16	20	19	91	8	18	10	13	18	4	3	4	4	4	4	4	4	3	2	4	3	4	2	3	4	4	4	4	4	4	4	4	4	3
582	1	20	2	2	1	1	3	3	20	20	20	17	19	96	17	20	16	15	18	4	4	4	4	4	4	4	4	4	4	4	4	4	4	4	3	3	4	4	3	4	4	4	4	3
583	1	25	2	5	1	1	2	3	13	13	16	15	12	69	7	11	15	6	14	3	4	2	2	2	3	2	2	3	3	3	4	4	3	2	3	3	3	3	3	2	4	2	2	2
584	1	21	2	3	1	1	3	4	13	11	8	8	5	45	13	18	16	12	10	2	3	2	3	3	2	2	3	2	2	2	1	2	1	2	1	2	2	1	2	1	1	1	1	1
585	1	18	2	2	1	1	3	2	14	13	16	12	10	65	17	16	14	15	11	3	3	3	3	2	2	3	4	2	2	1	4	4	4	3	2	2	2	3	3	2	2	2	2	2
586	1	19	2	3	1	1	3	2	15	14	13	14	11	67	15	17	14	14	14	3	3	3	3	3	3	3	3	2	3	3	2	3	3	2	3	2	3	3	3	2	2	2	3	2
587	1	22	2	4	1	1	3	4	7	5	5	5	5	27	14	15	9	12	13	1	1	2	2	1	1	1	1	1	1	1	1	1	1	1	1	1	1	1	1	1	1	1	1	1
588	1	20	2	2	1	1	3	4	11	10	5	8	6	40	9	18	17	19	16	2	3	2	2	2	2	2	3	1	2	1	1	1	1	1	1	1	2	2	2	2	1	1	1	1
589	1	42	2	1	2	1	3	4	15	16	15	14	20	80	4	20	20	13	10	3	3	3	3	3	3	3	3	3	4	3	3	3	3	3	3	2	3	3	3	4	4	4	4	4
590	1	18	2	3	1	1	3	2	20	20	20	20	20	100	12	17	20	15	16	4	4	4	4	4	4	4	4	4	4	4	4	4	4	4	4	4	4	4	4	4	4	4	4	4
591	1	22	2	2	1	1	3	4	16	10	10	17	9	62	16	18	15	12	10	2	4	2	4	4	2	2	3	2	1	3	1	2	2	2	3	3	3	4	4	1	4	1	1	2
592	1	19	2	2	1	1	3	2	14	11	12	8	11	56	12	10	11	16	11	3	3	2	3	3	2	2	3	3	1	3	1	3	3	2	1	1	1	3	2	2	4	2	2	1
593	2	21	2	5	1	1	3	4	12	8	11	20	10	61	16	18	6	17	17	2	1	4	4	1	1	2	1	3	1	1	1	4	4	1	4	4	4	4	4	3	1	2	3	1
594	1	27	2	2	1	1	2	4	16	14	12	13	14	69	10	18	13	17	12	4	3	3	3	3	3	3	3	3	2	3	2	2	2	3	2	2	3	3	3	3	3	2	3	3
595	2	25	2	2	1	1	2	2	20	19	20	20	20	99	4	6	17	9	12	4	4	4	4	4	4	4	4	4	3	4	4	4	4	4	4	4	4	4	4	4	4	4	4	4
596	2	18	2	3	1	1	3	4	20	18	11	14	14	77	6	16	16	11	10	4	4	4	4	4	3	4	4	4	3	3	2	2	2	2	1	2	4	4	3	3	3	3	3	2
597	1	18	2	5	1	1	3	4	5	5	8	17	5	40	12	12	12	12	12	1	1	1	1	1	1	1	1	1	1	1	1	1	1	4	4	4	4	1	4	1	1	1	1	1
598	1	18	2	3	1	1	3	4	14	9	8	11	10	52	8	18	19	18	16	4	3	2	2	3	2	2	1	2	2	1	2	2	2	1	1	1	3	3	3	2	3	2	2	1
599	2	18	2	5	1	1	3	3	11	9	14	13	5	52	6	8	15	8	10	2	3	2	2	2	2	2	2	2	1	3	2	3	3	3	3	3	3	2	2	1	1	1	1	1
600	1	23	2	2	1	1	2	4	18	19	17	20	14	88	15	14	19	7	15	4	3	4	3	4	4	4	4	3	4	4	3	4	3	3	4	4	4	4	4	3	4	1	2	4
601	1	20	2	1	1	1	2	4	10	6	6	15	9	46	6	20	18	17	13	2	2	1	2	3	1	1	2	1	1	2	1	1	1	1	2	3	4	3	3	2	4	1	1	1
602	1	18	2	1	1	1	2	2	15	16	16	14	17	78	18	18	14	10	18	3	4	2	2	4	4	3	3	3	3	4	2	3	3	4	3	1	3	4	3	3	3	3	4	4
603	2	18	2	5	1	1	3	4	15	16	14	20	13	78	7	15	14	9	13	3	3	3	3	3	3	3	4	3	3	3	2	4	3	2	4	4	4	4	4	2	3	3	2	3
604	1	19	2	2	1	1	3	3	9	6	5	7	10	37	14	20	12	18	7	1	3	1	2	2	1	1	1	1	2	1	1	1	1	1	1	1	1	2	2	2	3	2	2	1
605	1	18	2	2	1	1	3	4	15	15	15	12	11	68	17	18	17	8	12	3	3	3	3	3	3	3	3	3	3	3	3	3	3	3	2	2	3	3	2	3	2	2	2	2
606	2	20	2	1	1	1	3	4	8	13	6	17	5	49	5	15	13	9	14	2	2	1	1	2	1	3	3	3	3	1	2	1	1	1	4	3	3	3	4	1	1	1	1	1
607	1	20	2	1	1	1	3	4	15	8	10	13	7	53	12	17	19	16	12	3	3	3	3	3	2	2	1	2	1	1	2	3	2	2	2	2	3	3	3	1	2	1	2	1
608	1	20	2	1	1	1	3	4	16	17	10	20	13	76	11	18	20	12	16	4	2	4	3	3	3	3	4	3	4	3	1	4	1	1	4	4	4	4	4	3	1	3	3	3
609	1	18	2	3	1	1	3	2	8	8	5	5	5	31	17	15	11	11	14	2	1	1	2	2	1	2	3	1	1	1	1	1	1	1	1	1	1	1	1	1	1	1	1	1
610	2	18	2	1	1	1	3	2	11	12	14	8	10	55	19	15	11	11	12	2	2	3	2	2	2	3	2	3	2	2	3	3	3	3	1	1	2	2	2	2	2	2	3	1
611	1	18	2	1	1	1	3	4	12	8	11	11	9	51	5	19	12	16	16	3	2	3	2	2	2	1	2	1	2	3	2	2	2	2	2	3	2	1	3	1	1	2	2	3
62	2	20	2	1	1	1	3	4	9	7	5	5	5	31	15	15	20	7	11	2	2	1	2	2	1	1	2	2	1	1	1	1	1	1	1	1	1	1	1	1	1	1	1	1
613	1	18	2	3	1	1	3	2	11	10	7	11	9	48	15	19	11	11	13	3	3	1	1	3	3	2	3	1	1	1	1	3	1	1	1	2	1	4	3	2	3	1	2	1
614	1	21	2	1	1	1	2	3	7	8	17	15	9	56	9	17	17	15	14	2	1	1	2	1	2	1	2	2	1	3	4	3	4	3	2	3	3	3	4	1	2	2	3	1
615	2	21	2	5	1	1	3	4	8	14	12	17	8	59	11	18	16	12	14	1	2	2	2	1	3	3	3	3	2	2	1	3	3	3	2	3	4	4	4	1	2	1	2	2
616	2	20	2	1	1	1	3	3	12	13	8	6	9	48	12	12	11	12	12	3	3	2	2	2	3	3	4	2	1	2	1	2	2	1	1	1	1	1	2	3	1	1	3	1
617	1	22	2	2	1	1	2	3	14	10	7	13	12	56	12	13	14	10	13	3	3	2	3	3	2	2	2	3	1	2	1	1	1	2	2	2	3	3	3	3	3	2	2	2
618	1	18	2	1	1	1	3	4	12	11	10	9	11	53	11	12	8	9	11	3	3	2	2	2	2	3	2	3	1	3	2	2	1	2	1	2	2	2	2	2	3	2	2	2
619	1	18	2	3	1	1	3	4	6	6	5	15	5	37	17	16	14	10	15	1	1	1	1	2	1	1	2	1	1	1	1	1	1	1	3	3	4	3	2	1	1	1	1	1
620	1	27	2	3	1	2	3	3	13	10	6	16	11	56	6	10	18	9	9	2	3	2	3	3	1	2	3	2	2	1	1	2	1	1	4	2	3	4	3	3	1	2	3	2
621	1	39	2	4	2	1	2	3	20	20	19	20	20	99	11	18	18	9	17	4	4	4	4	4	4	4	4	4	4	4	3	4	4	4	4	4	4	4	4	4	4	4	4	4
622	2	18	2	2	1	1	3	2	13	15	14	11	11	64	18	12	13	9	10	3	2	2	3	3	3	3	3	3	3	3	2	3	3	3	2	2	2	2	3	2	3	2	2	2
623	2	44	2	5	2	2	1	2	20	20	20	17	20	97	12	20	18	9	14	4	4	4	4	4	4	4	4	4	4	4	4	4	4	4	4	4	3	2	4	4	4	4	4	4
624	1	18	2	1	1	1	3	4	10	11	12	8	7	48	7	17	8	17	13	2	2	1	2	3	2	3	2	3	1	3	2	2	2	3	1	1	1	3	2	2	1	1	2	1
625	1	20	2	3	1	1	2	4	20	20	19	19	20	98	6	18	18	17	18	4	4	4	4	4	4	4	4	4	4	4	4	4	4	3	4	4	3	4	4	4	4	4	4	4
626	2	25	2	4	1	1	3	3	5	5	5	14	8	37	13	15	20	8	14	1	1	1	1	1	1	1	1	1	1	1	1	1	1	1	3	3	3	2	3	1	2	1	1	3
627	2	19	2	1	1	1	3	4	15	15	16	18	13	77	13	17	12	11	16	3	3	3	3	3	3	3	3	3	3	3	3	3	3	4	4	3	3	4	4	3	3	3	3	1
628	2	24	2	5	1	1	2	4	12	14	10	18	13	67	10	11	16	11	14	3	3	2	2	2	3	3	2	3	3	2	1	2	3	2	4	4	3	3	4	2	4	2	2	3
629	1	19	2	3	1	1	3	4	12	11	10	11	8	52	14	20	20	13	11	4	2	1	3	2	1	1	3	2	4	3	1	4	1	1	1	1	2	4	3	1	3	1	2	1
630	1	20	2	2	1	1	3	3	19	19	9	20	14	81	6	17	20	18	13	3	4	4	4	4	4	4	4	3	4	3	3	1	1	1	4	4	4	4	4	2	4	3	1	4
631	2	20	2	1	1	1	2	2	6	5	10	8	5	34	9	17	12	12	13	2	1	1	1	1	1	1	1	1	1	1	1	2	3	3	1	1	2	1	3	1	1	1	1	1
632	1	19	2	2	1	1	3	3	15	18	13	19	9	74	13	20	19	17	15	4	3	3	2	3	3	4	4	4	3	2	2	4	4	1	4	3	4	4	4	2	3	2	1	1
633	1	19	2	3	1	1	3	4	8	8	10	13	8	47	14	19	18	17	11	1	2	1	2	2	1	2	2	2	1	2	1	3	3	1	2	2	3	3	3	1	4	1	1	1
634	1	20	2	2	1	1	3	4	6	10	12	17	6	51	11	14	19	9	11	1	1	1	1	2	3	1	2	3	1	3	2	2	2	3	3	3	4	4	3	1	2	1	1	1
635	1	19	2	1	1	1	3	4	11	7	9	8	10	45	5	14	11	17	15	2	4	1	2	2	1	1	2	1	2	2	1	2	2	2	2	1	1	2	2	1	3	2	2	2
636	1	27	2	2	1	1	1	3	12	12	6	10	6	46	18	17	12	9	15	3	2	3	2	2	2	2	2	2	4	1	1	1	2	1	1	1	1	4	3	1	1	1	1	2
637	2	31	2	4	1	1	3	3	5	5	5	7	5	27	9	20	11	13	15	1	1	1	1	1	1	1	1	1	1	1	1	1	1	1	1	1	1	1	3	1	1	1	1	1
638	2	25	2	5	1	1	2	3	9	5	5	12	7	38	8	17	15	11	14	2	2	1	2	2	1	1	1	1	1	1	1	1	1	1	2	2	2	3	3	1	2	1	1	2
639	1	22	2	2	1	1	3	4	14	15	14	15	9	67	9	16	14	12	12	3	3	2	3	3	3	3	3	3	3	3	3	3	3	2	3	2	4	3	3	1	2	2	3	1
640	1	19	2	1	1	1	2	2	15	13	12	16	13	69	15	18	12	13	15	3	4	3	2	3	3	2	3	3	2	2	2	3	2	3	3	3	4	3	3	3	3	2	3	2
641	1	20	2	1	1	1	3	3	9	5	11	15	12	52	5	16	8	14	14	3	1	1	2	2	1	1	1	1	1	1	4	3	1	2	3	3	3	3	3	1	2	1	4	4
642	2	19	2	5	1	1	3	3	11	14	10	16	6	57	14	6	10	16	14	2	3	1	2	3	3	3	3	3	2	3	1	3	1	2	2	3	4	3	4	1	2	1	1	1
643	1	24	2	4	1	1	2	4	5	8	5	5	5	28	12	18	12	15	11	1	1	1	1	1	2	1	2	2	1	1	1	1	1	1	1	1	1	1	1	1	1	1	1	1
644	2	33	2	3	1	2	2	4	20	20	20	18	20	98	19	18	11	11	15	4	4	4	4	4	4	4	4	4	4	4	4	4	4	4	4	4	3	3	4	4	4	4	4	4
645	2	23	2	3	1	1	3	4	11	9	12	13	9	54	17	17	16	17	14	3	1	2	2	3	2	1	2	2	2	1	3	3	2	3	2	1	4	3	3	2	2	2	2	1
646	1	18	2	1	1	1	3	2	15	12	13	15	14	69	16	19	17	11	12	3	3	3	3	3	2	2	3	3	2	3	2	3	2	3	3	3	3	3	3	3	3	3	3	2
647	2	21	2	4	1	1	3	4	15	17	14	12	14	72	10	16	12	10	15	3	3	2	3	4	3	4	3	3	4	2	3	4	4	1	2	2	2	3	3	3	3	3	3	2
648	2	21	2	5	1	1	3	4	11	9	8	13	9	50	16	13	11	14	14	2	2	2	2	3	2	2	2	2	1	1	2	2	2	1	3	3	2	2	3	2	2	1	2	2
649	1	20	2	2	1	1	3	4	13	11	12	15	7	58	18	20	16	17	17	3	3	2	2	3	3	2	2	3	1	2	1	3	2	4	2	3	3	3	4	1	3	1	1	1
650	2	24	2	5	1	1	3	4	7	5	10	12	5	39	11	14	18	8	15	1	1	1	2	2	1	1	1	1	1	2	1	3	2	2	2	2	2	3	3	1	1	1	1	1
651	2	20	2	5	1	1	2	3	12	5	5	19	9	50	17	18	15	10	14	2	3	2	2	3	1	1	1	1	1	1	1	1	1	1	4	3	4	4	4	2	2	2	2	1
652	2	19	2	2	1	1	3	3	7	6	9	5	5	32	18	17	19	8	10	2	1	1	2	1	1	2	1	1	1	2	1	2	3	1	1	1	1	1	1	1	1	1	1	1
653	1	20	2	4	1	1	3	4	11	12	9	13	10	55	11	16	13	15	14	3	2	1	2	3	2	2	3	2	3	3	1	1	2	2	3	2	2	3	3	2	2	2	2	2
654	2	18	2	4	1	1	3	4	17	13	14	10	11	65	18	18	12	15	15	3	3	3	4	4	3	3	3	2	2	3	3	3	2	3	1	1	3	2	3	3	1	4	2	1
655	1	23	2	1	1	1	2	3	12	15	12	9	10	58	17	20	14	15	14	2	2	2	3	3	3	3	3	3	3	2	2	3	3	2	1	1	1	3	3	2	2	2	3	1
656	2	19	2	5	1	1	3	4	13	10	13	16	16	68	15	18	9	7	13	1	4	2	3	3	2	3	3	1	1	2	2	3	3	3	4	1	3	4	4	4	3	3	2	4
657	2	20	2	1	1	1	3	4	6	10	5	19	5	45	16	16	13	15	15	2	1	1	1	1	2	2	2	3	1	1	1	1	1	1	4	4	4	4	3	1	1	1	1	1
658	1	21	2	1	1	1	3	4	10	10	9	12	7	48	9	14	10	14	16	2	2	2	2	2	2	3	2	2	1	2	1	1	2	3	2	2	2	3	3	2	1	2	1	1
659	1	24	3	2	1	1	3	4	5	5	5	20	5	40	13	16	20	16	16	1	1	1	1	1	1	1	1	1	1	1	1	1	1	1	4	4	4	4	4	1	1	1	1	1
660	1	27	2	5	1	1	3	4	19	15	8	18	14	74	5	18	16	14	15	4	4	4	4	3	3	3	3	3	3	2	2	2	1	1	4	2	4	4	4	3	3	2	3	3
661	2	18	2	1	1	1	3	2	12	19	13	14	12	70	10	7	14	5	16	4	3	2	2	1	4	4	3	4	4	3	1	2	3	4	1	1	4	4	4	3	3	3	2	1
662	1	20	2	1	1	1	3	4	14	17	12	20	18	81	16	16	16	14	14	3	3	3	1	4	4	3	4	4	2	1	4	2	4	1	4	4	4	4	4	4	4	3	3	4
663	1	21	2	2	1	1	3	4	15	14	15	16	14	74	14	15	13	19	13	4	3	2	3	3	2	3	4	3	2	3	2	4	4	2	4	3	3	3	3	3	3	2	3	3
664	2	20	2	5	1	1	3	3	11	12	7	15	9	54	8	11	13	12	16	2	1	2	3	3	4	2	2	2	2	1	1	2	2	1	4	3	3	2	3	2	2	1	2	2
665	1	18	2	2	1	1	3	3	14	14	15	15	12	70	13	17	12	17	16	2	3	3	3	3	2	3	3	3	3	3	3	3	3	3	3	3	3	3	3	2	3	2	3	2
666	1	19	2	2	1	1	3	3	14	13	14	14	13	68	15	18	19	13	12	3	3	2	3	3	2	3	3	3	2	2	3	3	3	3	3	2	2	4	3	3	2	3	3	2
667	1	18	2	4	1	1	2	4	20	14	15	20	19	88	12	14	13	11	17	4	4	4	4	4	3	3	3	3	2	4	3	3	2	3	4	4	4	4	4	4	4	4	4	3
668	2	20	2	5	1	1	3	4	20	17	20	18	20	95	10	15	11	9	13	4	4	4	4	4	4	3	4	4	2	4	4	4	4	4	3	3	4	4	4	4	4	4	4	4
669	1	19	2	1	1	1	3	4	11	10	6	15	5	47	13	20	14	10	17	2	3	1	2	3	3	1	2	2	2	2	1	1	1	1	3	3	3	3	3	1	1	1	1	1
670	2	25	2	5	1	1	2	4	12	6	13	14	9	54	9	16	14	10	14	2	2	2	3	3	1	2	1	1	1	3	3	3	3	1	2	3	3	3	3	1	3	1	1	3
671	1	21	2	1	1	1	3	2	15	14	14	10	14	67	12	13	11	13	12	3	3	3	3	3	3	3	3	3	2	3	3	3	3	2	2	2	2	2	2	3	2	3	3	3
672	1	19	2	2	1	1	3	3	5	6	5	9	5	30	14	13	11	18	12	1	1	1	1	1	1	1	1	1	2	1	1	1	1	1	1	1	3	1	3	1	1	1	1	1
673	1	21	2	1	1	1	3	2	9	16	12	10	10	57	9	16	19	13	9	1	2	2	2	2	3	3	3	3	4	2	2	3	2	3	2	2	1	2	3	2	2	2	3	1
674	2	22	2	1	1	1	3	4	10	12	9	17	9	57	7	18	17	19	13	2	2	1	3	2	3	2	3	3	1	2	1	3	2	1	3	3	3	4	4	2	2	1	2	2
675	1	18	2	2	1	1	3	4	12	15	13	14	12	66	5	12	17	11	11	2	3	1	3	3	3	3	3	3	3	2	3	4	3	1	2	3	3	3	3	2	2	3	4	1
676	1	19	2	2	1	1	3	4	5	6	5	7	5	28	13	19	7	20	15	1	1	1	1	1	1	1	2	1	1	1	1	1	1	1	1	1	1	1	3	1	1	1	1	1
677	1	19	2	4	1	1	3	4	19	11	17	19	14	80	11	19	16	16	8	3	4	4	4	4	2	2	3	3	1	2	4	4	4	3	4	4	3	4	4	2	4	3	3	2
678	1	20	2	2	1	1	2	4	8	10	7	13	6	44	8	17	17	14	12	1	2	1	2	2	1	2	3	2	2	2	1	2	1	1	2	2	3	3	3	2	1	1	1	1
679	2	18	2	3	1	1	3	3	5	5	6	11	5	32	19	20	13	7	10	1	1	1	1	1	1	1	1	1	1	1	2	1	1	1	2	1	4	2	2	1	1	1	1	1
680	2	21	2	5	1	1	2	2	12	11	10	14	12	59	7	15	10	17	14	2	2	2	3	3	3	3	2	2	1	2	1	3	3	1	3	2	3	3	3	2	3	2	2	3
681	1	23	2	2	1	1	3	4	9	8	7	7	6	37	17	19	16	18	15	2	2	1	2	2	2	1	2	1	2	2	1	1	1	2	2	2	1	1	1	1	1	2	1	1
682	1	19	2	1	1	1	3	4	12	11	7	16	7	53	9	17	5	5	13	3	3	2	3	1	2	2	3	2	2	1	1	2	2	1	3	2	3	4	4	2	1	2	1	1
683	2	26	2	3	1	1	3	4	7	10	8	17	8	50	7	18	15	17	16	1	1	1	2	2	2	2	1	2	3	2	2	2	1	1	3	3	4	3	4	1	2	2	1	2
684	1	20	2	2	1	1	3	4	12	7	10	8	7	44	14	18	6	14	16	3	2	1	3	3	1	1	2	2	1	3	1	2	3	1	1	1	1	2	3	2	2	1	1	1
685	2	20	2	2	1	1	3	4	6	9	6	12	6	39	8	9	8	16	15	1	2	1	1	1	2	2	2	2	1	1	1	1	2	1	2	1	2	3	4	1	2	1	1	1
686	2	23	2	4	1	1	3	2	9	8	5	10	7	39	9	18	14	12	13	2	3	1	1	2	2	2	1	1	2	1	1	1	1	1	1	2	2	3	2	2	1	1	2	1
687	2	19	2	5	1	1	3	4	8	6	13	12	10	49	6	16	12	13	16	1	2	2	2	1	1	1	1	1	2	1	4	3	3	2	2	1	3	3	3	2	3	2	2	1
688	1	19	2	5	1	1	3	4	13	12	5	14	9	53	7	18	16	16	15	3	3	2	3	2	3	3	2	2	2	1	1	1	1	1	2	3	3	3	3	2	2	2	2	1
689	1	25	3	1	1	1	3	3	20	20	20	15	19	94	18	18	17	12	16	4	4	4	4	4	4	4	4	4	4	4	4	4	4	4	3	3	3	3	3	4	4	4	4	3
690	1	18	2	2	1	1	3	3	12	11	9	15	11	58	17	14	14	13	12	2	2	2	3	3	2	3	2	2	2	3	2	2	1	1	3	3	3	3	3	2	3	2	2	2
691	1	20	2	1	1	1	3	3	12	14	11	15	12	64	8	15	11	9	13	3	3	2	2	2	3	3	3	3	2	2	2	3	2	2	3	3	3	3	3	2	3	2	3	2
692	1	19	2	4	1	1	3	3	10	5	12	5	6	38	12	15	15	14	11	2	2	2	3	1	1	1	1	1	1	1	3	3	3	2	1	1	1	1	1	1	2	1	1	1
693	1	19	2	3	1	1	3	3	10	11	10	5	5	41	8	18	11	14	18	2	2	2	2	2	2	2	2	3	2	2	2	2	2	2	1	1	1	1	1	1	1	1	1	1
694	1	18	2	2	1	1	3	3	15	13	7	16	11	62	5	17	15	9	13	3	3	4	3	2	2	2	3	3	3	2	1	2	1	1	3	2	3	4	4	3	3	1	3	1
695	1	27	2	5	1	1	3	3	16	14	12	15	15	72	14	19	18	18	12	3	4	3	3	3	3	2	3	3	3	3	2	2	3	2	3	3	3	3	3	3	3	3	3	3
696	1	19	2	5	1	1	3	4	9	9	8	12	6	44	15	15	8	15	16	1	1	1	3	3	1	3	3	1	1	1	1	4	1	1	3	1	2	3	3	1	1	1	2	1
697	1	20	2	1	1	1	3	4	11	14	6	13	11	55	8	18	6	11	14	2	2	3	3	1	3	3	3	2	3	1	1	2	1	1	3	2	3	3	2	1	3	3	1	3
698	1	19	2	1	1	1	3	4	7	9	5	9	5	35	4	19	11	18	16	1	2	1	1	2	2	2	2	2	1	1	1	1	1	1	2	1	1	1	4	1	1	1	1	1
699	2	31	2	2	1	1	3	4	19	16	17	20	19	91	17	19	17	7	12	4	4	3	4	4	3	3	4	3	3	3	4	4	3	3	4	4	4	4	4	4	4	4	3	4
700	2	21	2	3	1	1	3	3	6	6	11	9	5	37	11	14	7	20	7	2	1	1	1	1	1	1	1	1	2	1	1	3	3	3	1	1	1	3	3	1	1	1	1	1
701	2	21	2	3	1	1	3	4	5	6	6	5	5	27	8	20	13	16	15	1	1	1	1	1	2	1	1	1	1	1	1	2	1	1	1	1	1	1	1	1	1	1	1	1
702	2	18	2	5	1	1	3	4	5	7	5	8	5	30	12	12	12	12	12	1	1	1	1	1	1	2	2	1	1	1	1	1	1	1	1	1	4	1	1	1	1	1	1	1
703	1	22	2	2	1	1	2	4	11	10	9	11	13	54	20	20	20	16	14	2	3	1	2	3	2	1	2	2	3	2	2	3	1	1	1	1	3	3	3	2	4	3	2	2
704	1	18	2	5	1	1	3	3	10	10	7	6	5	38	17	10	17	13	16	4	1	2	2	1	1	2	3	2	2	1	1	1	3	1	1	1	1	2	1	1	1	1	1	1
705	1	21	2	2	1	1	3	3	14	14	13	16	14	71	4	17	15	15	10	3	3	2	3	3	2	3	3	3	3	3	2	3	3	2	3	2	4	3	4	2	3	3	3	3
706	2	19	2	2	1	1	3	4	12	10	5	12	6	45	5	17	13	14	15	4	3	2	2	1	2	1	3	2	2	1	1	1	1	1	1	1	4	3	3	1	2	1	1	1
707	1	18	2	2	1	1	3	3	12	14	7	12	12	57	9	17	16	15	8	3	3	2	2	2	3	3	3	2	3	1	1	2	2	1	2	2	2	3	3	3	3	3	2	1
708	1	19	2	1	1	1	3	4	13	14	10	8	10	55	12	20	17	8	16	3	3	2	2	3	3	2	3	3	3	2	2	2	2	2	1	2	1	2	2	2	2	2	2	2
709	2	20	2	5	1	1	3	4	7	6	6	15	5	39	15	17	14	12	12	2	2	1	1	1	1	1	2	1	1	1	1	2	1	1	3	2	3	4	3	1	1	1	1	1
710	2	22	2	2	1	2	2	3	7	7	5	5	6	30	14	18	11	17	17	2	1	2	1	1	1	1	2	2	1	1	1	1	1	1	1	1	1	1	1	1	2	1	1	1
711	1	22	2	1	1	1	3	3	12	17	11	11	12	63	7	20	19	10	16	3	3	2	2	2	3	3	3	4	4	2	3	4	1	1	4	1	2	2	2	3	4	2	2	1
712	2	23	2	5	1	1	3	3	6	5	5	16	7	39	9	20	17	8	16	2	1	1	1	1	1	1	1	1	1	1	1	1	1	1	4	3	3	3	3	1	1	1	1	3
713	2	19	2	5	1	1	3	4	9	6	8	20	6	49	19	12	16	9	11	2	2	1	2	2	1	1	1	2	1	2	1	2	2	1	4	4	4	4	4	1	2	1	1	1
714	1	22	2	2	1	1	3	4	8	6	5	7	8	34	9	18	14	16	9	2	3	1	1	1	1	1	2	1	1	1	1	1	1	1	1	1	1	1	3	2	3	1	1	1
715	2	21	2	2	1	1	3	3	15	11	11	15	9	61	10	10	15	5	11	3	3	4	3	2	2	2	3	2	2	2	3	2	2	2	3	3	3	3	3	2	2	2	2	1
716	2	22	2	5	1	1	3	3	12	11	5	17	6	51	11	17	15	13	17	3	3	2	2	2	2	3	3	2	1	1	1	1	1	1	3	3	3	4	4	2	1	1	1	1
717	2	32	2	1	1	1	3	3	12	18	16	20	17	83	7	14	15	12	13	2	3	3	2	2	4	3	4	4	3	3	3	3	3	4	4	4	4	4	4	3	4	3	3	4
718	1	19	2	1	1	1	3	4	15	18	14	9	11	67	17	18	19	11	16	3	3	1	4	4	3	3	4	4	4	3	3	3	3	2	1	1	3	2	2	3	2	2	3	1
719	1	20	2	2	1	1	3	4	9	6	7	13	8	43	14	20	12	15	16	2	2	2	2	1	2	1	1	1	1	2	1	1	1	2	2	2	3	3	3	1	3	1	1	2
720	2	23	2	2	1	1	2	4	9	7	5	14	5	40	10	10	17	10	11	2	2	2	2	1	1	1	2	2	1	1	1	1	1	1	3	3	3	2	3	1	1	1	1	1
721	1	21	2	2	1	1	3	4	20	15	17	11	15	78	12	14	17	18	16	4	4	4	4	4	3	4	4	3	1	3	3	4	4	3	2	1	3	3	2	3	3	3	3	3
722	1	20	2	1	1	1	3	4	14	11	13	20	12	70	12	18	20	15	17	2	3	3	3	3	3	2	2	3	1	2	3	3	2	3	4	4	4	4	4	2	2	3	3	2
723	1	21	2	3	1	1	2	4	8	11	7	12	6	44	9	19	20	12	12	2	2	2	1	1	1	2	3	2	3	3	1	1	1	1	1	3	3	3	2	1	1	1	2	1
724	2	19	2	5	1	1	3	4	14	8	17	7	12	58	5	19	16	11	16	3	3	3	2	3	1	1	3	1	2	3	3	3	4	4	1	1	3	1	1	3	2	3	3	1
725	2	24	2	5	1	1	3	4	8	11	9	9	5	42	9	13	16	13	14	2	2	1	2	1	3	2	3	2	1	2	2	1	3	1	1	1	1	3	3	1	1	1	1	1
726	2	23	2	5	1	1	3	4	20	20	20	19	20	99	17	17	17	7	16	4	4	4	4	4	4	4	4	4	4	4	4	4	4	4	4	3	4	4	4	4	4	4	4	4
727	1	22	2	5	1	1	3	4	15	8	13	20	13	69	12	18	15	7	16	3	3	3	3	3	2	3	1	1	1	3	4	4	1	1	4	4	4	4	4	3	4	2	3	1
728	1	20	2	2	1	1	3	4	13	10	11	13	12	59	5	11	14	11	17	2	3	2	3	3	2	2	2	2	2	2	3	2	2	2	2	2	3	3	3	2	3	2	3	2
729	1	21	2	3	1	1	2	4	20	14	13	16	20	83	17	20	13	11	13	4	4	4	4	4	3	2	3	3	3	3	3	4	2	1	3	2	3	4	4	4	4	4	4	4
730	2	19	2	4	1	1	3	2	5	5	5	5	5	25	6	12	18	11	13	1	1	1	1	1	1	1	1	1	1	1	1	1	1	1	1	1	1	1	1	1	1	1	1	1
731	1	21	2	2	1	1	3	4	16	13	13	14	9	65	7	17	13	16	14	2	4	3	3	4	3	2	3	3	2	3	3	2	3	2	3	2	3	3	3	2	2	2	2	1
732	2	21	2	5	1	1	1	3	13	12	13	20	14	72	13	18	18	9	10	3	3	1	4	2	2	3	2	2	3	2	2	4	3	2	4	4	4	4	4	2	4	3	3	2
733	2	27	2	2	1	1	3	2	20	20	20	20	20	100	6	19	18	20	18	4	4	4	4	4	4	4	4	4	4	4	4	4	4	4	4	4	4	4	4	4	4	4	4	4
734	2	19	2	4	1	1	3	4	12	11	13	15	9	60	11	15	11	14	13	2	3	3	2	2	2	2	3	3	1	2	3	2	3	3	3	2	4	3	3	2	2	2	2	1
735	2	22	2	2	1	1	3	4	19	18	14	20	15	86	19	17	17	14	16	4	4	3	4	4	4	4	4	4	2	4	1	2	3	4	4	4	4	4	4	4	2	4	4	1
736	1	25	2	2	1	1	3	3	6	5	5	14	5	35	11	11	14	8	12	2	1	1	1	1	1	1	1	1	1	1	1	1	1	1	2	3	3	3	3	1	1	1	1	1
737	1	22	2	2	1	1	2	4	20	20	18	16	17	91	16	16	20	14	16	4	4	4	4	4	4	4	4	4	4	4	2	4	4	4	3	3	4	3	3	3	4	4	4	2
738	1	19	2	2	1	1	3	4	11	10	13	15	8	57	15	19	14	13	15	2	3	1	2	3	3	2	1	2	2	3	3	2	2	3	3	3	3	3	3	1	3	2	1	1
739	2	19	2	5	1	1	3	4	7	5	5	5	6	28	13	20	14	14	18	1	1	1	2	2	1	1	1	1	1	1	1	1	1	1	1	1	1	1	1	1	1	1	2	1
740	2	18	2	4	1	1	3	3	15	13	14	19	11	72	6	18	10	17	14	3	3	2	3	4	1	2	4	4	2	1	4	4	3	2	4	4	4	3	4	3	2	2	2	2
741	1	18	2	2	1	1	3	4	16	19	20	16	15	86	12	10	17	18	14	3	3	3	3	4	4	4	4	4	3	4	4	4	4	4	3	3	3	3	4	3	3	3	3	3
742	2	21	2	2	1	2	2	3	11	10	9	20	11	61	12	13	11	12	13	2	1	3	2	3	2	2	2	2	2	1	1	2	3	2	4	4	4	4	4	2	3	2	2	2
743	1	20	2	1	1	1	3	4	13	9	11	13	12	58	11	17	14	17	13	2	3	2	3	3	2	2	1	2	2	2	2	3	2	2	3	2	3	2	3	2	3	2	3	2
744	2	20	2	1	1	1	3	3	11	5	15	17	8	56	11	19	9	8	16	2	2	3	2	2	1	1	1	1	1	2	4	4	3	2	3	3	3	4	4	1	2	1	1	3
745	1	18	2	4	1	1	3	4	14	14	11	18	11	68	12	17	12	8	19	3	3	2	2	4	3	2	3	2	4	2	3	1	3	2	3	4	3	4	4	3	3	2	2	1
746	1	31	2	2	1	2	1	4	14	10	9	19	12	64	16	20	11	9	13	4	2	3	2	3	3	2	2	2	1	2	1	2	1	3	4	4	3	4	4	2	3	2	2	3
747	1	20	2	2	1	1	3	2	9	13	10	16	11	59	17	16	14	15	12	2	3	2	1	1	2	2	3	4	2	2	2	3	2	1	3	2	4	4	3	2	3	2	3	1
748	1	25	2	3	1	1	3	4	5	8	5	17	5	40	12	19	16	13	16	1	1	1	1	1	2	3	1	1	1	1	1	1	1	1	4	3	4	3	3	1	1	1	1	1
749	1	20	2	1	1	1	2	4	6	6	5	20	7	44	15	12	9	14	16	2	1	1	1	1	1	2	1	1	1	1	1	1	1	1	4	4	4	4	4	2	2	1	1	1
750	1	21	2	2	1	1	2	4	6	9	5	12	11	43	7	18	9	16	14	1	1	1	2	1	2	2	1	1	3	1	1	1	1	1	2	3	1	3	3	2	3	1	2	3
751	1	19	2	1	1	1	3	3	12	15	9	11	8	55	10	17	13	14	14	2	3	1	3	3	3	3	3	3	3	3	3	1	1	1	1	1	3	3	3	2	2	2	1	1
752	2	24	2	2	1	1	3	4	5	5	5	5	5	25	15	17	13	10	15	1	1	1	1	1	1	1	1	1	1	1	1	1	1	1	1	1	1	1	1	1	1	1	1	1
753	1	19	2	2	1	1	3	4	11	10	13	15	8	57	15	19	14	13	15	2	3	1	2	3	3	2	1	2	2	3	3	2	2	3	3	3	3	3	3	1	3	2	1	1
754	2	23	2	5	1	1	3	4	5	5	5	5	5	25	8	15	10	14	15	1	1	1	1	1	1	1	1	1	1	1	1	1	1	1	1	1	1	1	1	1	1	1	1	1
755	1	19	2	3	1	1	3	3	19	16	16	20	18	89	7	15	20	8	12	4	3	4	4	4	4	3	4	4	1	3	4	4	4	1	4	4	4	4	4	4	4	4	3	3
756	1	19	2	1	1	1	3	3	9	13	11	14	6	53	9	19	7	10	11	1	2	1	3	2	2	3	3	3	2	2	3	2	2	2	3	3	2	3	3	1	2	1	1	1
757	1	19	2	1	1	1	3	4	5	8	11	5	5	34	10	20	17	14	18	1	1	1	1	1	1	1	1	2	3	2	1	3	3	2	1	1	1	1	1	1	1	1	1	1
758	2	20	2	5	1	1	3	4	8	5	9	14	7	43	8	11	15	9	12	2	1	1	2	2	1	1	1	1	1	2	1	2	2	2	3	3	2	3	3	2	1	1	2	1
759	1	19	2	1	1	1	1	4	13	15	12	18	11	69	16	16	11	8	19	1	3	1	4	4	4	4	3	2	2	2	2	3	3	2	3	3	4	4	4	3	2	2	3	1
760	1	21	2	4	1	1	3	4	11	7	9	14	7	48	12	15	19	9	15	2	3	2	2	2	1	2	1	2	1	2	1	2	2	2	2	3	3	3	3	1	2	1	2	1
761	1	20	2	5	1	1	3	4	16	12	6	17	9	60	15	19	12	16	17	3	3	3	3	4	1	3	4	3	1	2	1	1	1	1	3	3	3	4	4	2	3	1	2	1
762	2	20	2	2	1	1	3	4	8	11	10	15	6	50	19	19	14	11	14	1	2	1	2	2	1	3	3	3	1	1	1	3	3	2	3	2	4	3	3	2	1	1	1	1
763	1	20	2	4	1	1	3	3	10	8	5	19	6	48	11	19	12	17	18	3	2	1	2	2	1	1	1	1	4	1	1	1	1	1	4	3	4	4	4	2	1	1	1	1
764	1	21	2	5	1	1	3	4	9	7	5	13	6	40	14	16	12	11	14	3	2	1	2	1	1	2	1	1	2	1	1	1	1	1	1	1	4	3	4	1	2	1	1	1
765	2	59	2	2	2	1	3	4	10	10	10	10	10	50	12	18	13	11	10	2	2	2	2	2	2	2	2	2	2	2	2	2	2	2	2	2	2	2	2	3	2	1	2	2
766	2	21	2	5	1	1	3	4	9	6	10	14	9	48	9	13	18	8	11	2	3	1	2	1	1	1	1	2	1	1	2	1	4	2	1	2	4	3	4	1	1	3	3	1
767	1	24	3	1	1	1	3	4	11	14	9	11	6	51	7	13	13	16	12	3	3	2	2	1	3	2	3	3	3	2	2	2	2	1	1	2	4	2	2	2	1	1	1	1
768	2	22	2	2	1	1	3	4	5	8	6	16	8	43	15	15	11	10	17	1	1	1	1	1	2	2	1	2	1	1	1	2	1	1	3	3	3	3	4	1	2	2	1	2
769	1	19	2	1	1	1	3	4	5	7	9	6	6	33	6	20	20	18	18	1	1	1	1	1	2	1	1	2	1	1	2	2	2	2	1	1	1	1	2	1	1	2	1	1
770	1	21	2	1	1	1	2	2	5	5	5	5	5	25	4	6	12	20	17	1	1	1	1	1	1	1	1	1	1	1	1	1	1	1	1	1	1	1	1	1	1	1	1	1
771	2	19	2	4	1	1	3	2	13	17	16	14	14	74	14	17	16	7	16	3	2	1	3	4	4	4	4	3	2	4	2	4	3	3	3	2	3	3	3	3	3	3	4	1
772	1	22	2	5	1	1	3	4	10	9	16	20	9	64	5	16	17	16	12	2	1	2	2	3	2	2	1	2	2	3	4	3	3	3	4	4	4	4	4	2	2	2	1	2
773	2	22	2	5	1	1	3	4	9	13	6	19	5	52	18	20	18	13	16	3	2	1	1	2	2	2	3	2	4	2	1	1	1	1	4	3	4	4	4	1	1	1	1	1
774	2	18	2	5	1	1	3	3	16	14	7	17	12	66	17	20	11	12	17	4	3	2	3	4	3	2	2	3	4	3	1	1	1	1	3	3	3	4	4	3	3	2	3	1
775	2	22	2	2	1	1	3	4	5	10	8	7	5	35	10	15	10	12	10	1	1	1	1	1	2	1	3	2	2	1	1	2	3	1	1	1	1	2	2	1	1	1	1	1
776	1	22	2	2	1	1	3	3	15	11	15	13	13	67	13	18	15	19	14	3	3	3	3	3	2	2	3	2	2	3	3	3	3	3	3	2	1	3	4	2	2	3	3	3
777	2	20	2	4	1	1	3	2	5	5	5	5	5	25	12	14	13	17	16	1	1	1	1	1	1	1	1	1	1	1	1	1	1	1	1	1	1	1	1	1	1	1	1	1
778	1	19	2	3	1	1	3	4	13	6	9	18	7	53	18	20	19	16	15	3	3	3	2	2	1	1	2	1	1	2	2	2	2	1	3	3	4	4	4	1	1	2	1	2
779	2	29	2	2	1	1	3	4	11	16	13	19	11	70	16	15	15	7	14	2	3	2	1	3	3	3	3	3	4	3	2	3	3	2	4	4	4	4	3	2	3	2	3	1
780	1	25	2	1	2	1	3	4	16	13	13	20	13	75	4	15	17	15	16	4	3	3	2	4	1	2	4	2	4	1	3	3	3	3	4	4	4	4	4	2	4	2	1	4
781	1	19	2	2	1	1	3	4	10	6	10	13	11	50	15	16	17	15	13	2	1	2	2	3	2	1	1	1	1	1	1	3	2	3	3	3	2	2	3	2	3	2	2	2
782	1	19	2	2	1	1	3	4	9	11	11	5	5	41	9	20	10	11	10	2	1	2	2	2	1	3	4	2	1	1	1	3	3	3	1	1	1	1	1	1	1	1	1	1
783	1	21	2	2	1	1	3	4	5	7	5	5	5	27	6	11	11	9	14	1	1	1	1	1	1	2	1	2	1	1	1	1	1	1	1	1	1	1	1	1	1	1	1	1
784	1	23	2	1	1	1	3	4	20	20	18	20	20	98	11	11	17	16	12	4	4	4	4	4	4	4	4	4	4	4	4	2	4	4	4	4	4	4	4	4	4	4	4	4
785	1	23	2	2	1	1	2	2	15	16	13	11	12	67	8	20	13	13	14	3	3	2	3	4	4	2	3	4	3	2	3	3	3	2	1	2	2	3	3	3	2	2	3	2
786	1	21	2	2	1	1	3	3	15	14	14	5	10	58	13	13	10	11	10	4	3	2	3	3	3	3	3	3	2	3	3	3	3	2	1	1	1	1	1	3	1	2	2	2
787	1	21	2	4	1	1	3	4	6	5	5	15	5	36	11	18	13	14	16	1	2	1	1	1	1	1	1	1	1	1	1	1	1	1	2	3	4	3	3	1	1	1	1	1
788	1	20	2	2	1	1	3	4	14	7	5	20	11	57	15	19	12	17	15	3	2	3	3	3	1	2	2	1	1	1	1	1	1	1	4	4	4	4	4	3	3	2	1	2
789	1	20	2	2	1	1	3	3	14	15	10	19	15	73	19	13	15	17	14	4	2	2	3	3	4	2	4	4	1	3	3	1	2	1	4	4	4	3	4	3	3	3	3	3
790	2	21	2	4	1	1	3	4	5	5	5	13	5	33	7	16	15	10	14	1	1	1	1	1	1	1	1	1	1	1	1	1	1	1	2	2	4	3	2	1	1	1	1	1
791	2	21	2	5	1	1	3	4	9	10	6	17	9	51	7	8	19	7	16	3	1	1	1	3	1	2	1	2	4	2	1	1	1	1	4	3	4	3	3	2	1	3	2	1
792	2	20	2	2	1	1	3	3	7	7	10	9	5	38	12	10	14	18	16	2	1	2	1	1	1	2	1	1	2	1	3	3	2	1	2	1	1	3	2	1	1	1	1	1
793	1	20	2	3	1	1	3	4	16	19	17	19	15	86	17	19	14	9	12	4	3	2	3	4	4	3	4	4	4	3	3	4	4	3	4	4	3	4	4	3	3	3	3	3
794	1	24	3	2	1	1	3	3	15	13	8	12	9	57	11	15	16	11	13	3	3	3	3	3	3	2	3	3	2	2	1	2	1	2	2	2	3	2	3	2	2	2	2	1
795	2	19	2	1	1	1	3	4	14	10	12	12	12	60	12	17	15	14	16	2	3	2	3	4	2	1	3	2	2	2	3	3	2	2	2	4	2	3	1	3	2	2	3	2
796	1	27	2	5	1	2	1	4	20	20	11	20	20	91	15	17	19	10	15	4	4	4	4	4	4	4	4	4	4	4	2	3	1	1	4	4	4	4	4	4	4	4	4	4
797	2	19	2	2	1	1	3	3	5	9	5	7	5	31	12	12	9	10	14	1	1	1	1	1	2	2	2	2	1	1	1	1	1	1	1	1	3	1	1	1	1	1	1	1
798	2	20	2	3	1	1	3	4	7	5	6	20	7	45	13	17	8	12	15	3	1	1	1	1	1	1	1	1	1	1	1	2	1	1	4	4	4	4	4	2	1	1	2	1
799	2	22	2	5	1	1	2	3	9	8	5	15	8	45	12	16	17	12	15	2	2	2	2	1	1	1	3	2	1	1	1	1	1	1	3	3	3	3	3	2	1	2	2	1
800	2	20	2	2	1	1	3	2	11	10	6	13	6	46	18	18	18	15	16	2	2	1	3	3	2	2	2	3	1	1	1	1	1	2	3	2	2	3	3	1	1	1	2	1
801	2	20	2	5	1	1	3	4	6	13	14	20	9	62	9	8	11	10	11	1	2	1	1	1	1	2	4	2	4	1	3	4	2	4	4	4	4	4	4	1	2	1	1	4
802	1	22	2	2	1	1	3	4	5	5	5	9	5	29	18	17	17	14	13	1	1	1	1	1	1	1	1	1	1	1	1	1	1	1	2	1	4	1	1	1	1	1	1	1
803	1	45	3	3	2	1	1	3	20	20	20	20	20	100	13	17	13	8	13	4	4	4	4	4	4	4	4	4	4	4	4	4	4	4	4	4	4	4	4	4	4	4	4	4
804	2	24	2	5	1	1	3	4	17	14	9	19	15	74	9	17	11	19	8	3	4	4	4	2	2	3	4	1	4	1	1	2	3	2	4	3	4	4	4	3	3	4	4	1
805	1	27	2	1	1	1	3	3	6	7	5	20	6	44	10	16	14	13	12	2	1	1	1	1	1	1	1	1	3	1	1	1	1	1	4	4	4	4	4	2	1	1	1	1
806	2	19	2	5	1	1	3	4	6	9	10	20	6	51	7	20	16	14	16	1	2	1	1	1	1	2	3	1	2	1	1	2	2	4	4	4	4	4	4	1	1	1	2	1
807	2	22	2	5	1	1	3	3	17	15	19	20	15	86	9	17	16	7	15	4	3	3	3	4	3	3	3	3	3	4	3	4	4	4	4	4	4	4	4	3	4	3	3	2
808	1	21	2	1	1	1	3	4	9	11	17	10	7	54	6	20	16	13	16	2	2	1	2	2	3	1	2	1	4	3	4	4	3	3	1	1	3	3	2	2	2	1	1	1
809	1	30	2	2	1	2	1	4	12	9	11	18	11	61	16	14	16	13	14	2	2	2	3	3	2	1	2	2	2	2	3	3	2	1	3	3	4	4	4	1	3	2	2	3
810	2	22	2	5	1	1	3	4	13	14	16	16	6	65	14	17	18	7	16	2	2	3	2	4	2	2	3	3	4	4	3	3	3	3	4	3	3	4	2	1	2	1	1	1
811	1	19	2	3	1	1	3	3	14	11	12	13	12	62	12	19	15	15	13	3	2	3	3	3	2	2	3	2	2	2	3	2	2	3	3	2	2	3	3	3	2	2	3	2
812	2	26	2	5	1	1	3	4	15	10	10	18	13	66	11	13	12	8	12	3	3	3	3	3	2	2	2	2	2	2	2	2	2	2	3	3	4	4	4	4	3	1	1	4
813	2	22	2	5	1	1	3	4	11	8	9	14	8	50	7	9	16	14	14	2	2	2	3	2	1	1	1	2	3	2	1	2	2	2	3	3	3	2	3	2	3	1	1	1
814	2	20	2	1	1	1	3	4	11	17	13	20	10	71	6	15	13	14	13	3	2	2	1	3	4	3	4	3	3	2	2	4	2	3	4	4	4	4	4	2	3	2	2	1
815	1	23	3	2	1	1	2	4	11	10	7	14	7	49	18	19	10	9	14	3	3	1	2	2	2	2	2	1	3	2	1	1	2	1	2	2	2	4	4	2	1	1	2	1
816	1	20	2	5	1	1	3	4	14	17	15	12	14	72	15	17	13	9	14	4	3	3	2	2	4	4	3	3	3	4	3	4	3	1	2	2	2	3	3	3	4	2	3	2
817	1	21	2	1	1	1	3	4	13	15	13	20	16	77	10	19	15	16	14	3	3	2	2	3	3	3	3	3	3	3	2	3	2	3	4	4	4	4	4	3	4	3	3	3
818	1	21	2	2	1	1	3	2	5	5	5	10	5	30	16	15	10	17	12	1	1	1	1	1	1	1	1	1	1	1	1	1	1	1	1	1	3	3	2	1	1	1	1	1
819	1	22	2	3	1	1	3	4	5	5	5	13	6	34	17	16	8	13	16	1	1	1	1	1	1	1	1	1	1	1	1	1	1	1	3	3	3	1	3	1	2	1	1	1
820	2	21	2	2	1	1	3	4	5	8	6	8	5	32	15	14	18	13	15	1	1	1	1	1	2	1	1	2	2	1	1	1	1	2	1	1	1	3	2	1	1	1	1	1
821	2	22	2	5	1	1	3	3	10	14	13	20	7	64	14	17	20	7	14	2	2	1	2	3	2	3	4	3	2	2	2	4	3	2	4	4	4	4	4	2	1	2	1	1
822	2	22	2	3	1	1	3	4	20	19	20	20	20	99	12	12	20	12	14	4	4	4	4	4	4	4	4	4	3	4	4	4	4	4	4	4	4	4	4	4	4	4	4	4
823	1	21	2	5	1	1	3	4	10	11	6	13	11	51	14	20	15	13	17	2	2	4	1	1	2	2	2	3	2	1	1	1	2	1	3	3	2	2	3	2	4	2	2	1
824	2	19	2	1	1	1	3	4	20	20	20	20	20	100	7	9	9	6	12	4	4	4	4	4	4	4	4	4	4	4	4	4	4	4	4	4	4	4	4	4	4	4	4	4
825	1	20	2	2	1	1	3	4	5	7	6	16	8	42	14	19	13	13	18	1	1	1	1	1	1	1	3	1	1	1	1	2	1	1	4	4	2	3	3	1	4	1	1	1
826	1	24	2	2	1	1	3	4	19	19	16	15	15	84	12	15	18	12	16	4	4	4	4	3	3	4	4	4	4	3	3	4	3	3	3	3	2	4	3	4	1	3	3	4
827	2	32	2	1	1	1	1	4	6	8	8	18	8	48	13	14	11	12	15	2	1	1	1	1	2	1	1	2	2	2	2	1	1	2	3	3	4	4	4	1	1	1	1	4
828	1	23	2	1	1	1	3	4	11	10	6	12	9	48	11	16	14	16	11	3	2	2	1	3	1	2	3	3	1	2	1	1	1	1	2	2	2	3	3	2	3	2	1	1
829	1	22	2	2	1	1	3	3	11	11	9	17	11	59	8	20	15	14	12	2	3	1	3	2	1	3	3	1	3	2	1	3	2	1	3	4	2	4	4	2	3	2	1	3
830	1	22	2	2	1	1	3	4	13	9	8	20	15	65	9	17	12	19	15	3	3	3	3	1	2	1	2	2	2	1	1	2	2	2	4	4	4	4	4	3	3	3	3	3
831	2	24	2	5	1	1	3	4	8	7	6	14	5	40	16	17	13	12	13	1	2	1	3	1	2	1	2	1	1	2	1	1	1	1	3	1	4	4	2	1	1	1	1	1
832	1	32	2	2	2	1	3	2	15	13	9	14	14	65	9	14	14	7	12	3	3	3	3	3	3	2	3	2	3	2	1	2	2	2	3	3	2	3	3	3	3	2	3	3
833	2	25	3	2	1	1	3	4	5	5	5	5	5	25	16	13	17	13	15	1	1	1	1	1	1	1	1	1	1	1	1	1	1	1	1	1	1	1	1	1	1	1	1	1
834	1	20	2	3	1	1	3	2	11	5	5	15	6	42	9	18	7	14	18	3	2	2	3	1	1	1	1	1	1	1	1	1	1	1	4	2	4	2	3	1	1	1	2	1
835	2	27	2	5	1	1	3	4	16	20	16	20	20	92	14	19	16	14	16	4	3	1	4	4	4	4	4	4	4	4	4	3	3	2	4	4	4	4	4	4	4	4	4	4
836	2	23	2	5	1	1	3	4	11	9	5	19	11	55	14	16	12	17	16	3	2	2	2	2	1	2	3	2	1	1	1	1	1	1	4	3	4	4	4	2	3	2	2	2
837	2	24	2	2	1	1	3	2	5	6	5	11	6	33	12	14	11	6	12	1	1	1	1	1	1	1	1	1	2	1	1	1	1	1	2	2	2	2	3	1	2	1	1	1
838	1	20	2	5	1	1	3	3	14	12	10	15	13	64	10	16	19	19	10	3	3	2	3	3	2	2	3	3	2	2	1	3	2	2	3	3	3	3	3	3	3	2	3	2
839	1	23	2	1	1	1	3	4	11	12	11	5	5	44	13	18	19	12	13	3	2	2	2	2	2	2	2	2	4	2	3	3	1	2	1	1	1	1	1	1	1	1	1	1
840	1	20	2	2	1	1	3	4	11	8	12	20	13	64	11	7	14	19	16	4	2	1	2	2	2	2	1	2	1	2	4	4	1	1	4	4	4	4	4	2	4	1	2	4
841	2	26	2	1	1	2	1	4	5	8	8	13	8	42	16	18	15	12	15	1	1	1	1	1	2	2	1	2	1	2	1	2	1	2	1	1	4	3	4	2	2	1	2	1
842	1	18	2	1	1	1	3	3	12	13	11	10	11	57	4	15	12	14	14	3	3	3	2	1	2	3	4	2	2	1	3	3	2	2	1	1	3	2	3	2	2	3	3	1
843	1	21	2	1	1	1	3	4	11	12	12	11	10	56	8	17	13	17	13	3	2	2	2	2	2	3	3	2	2	2	2	3	3	2	3	1	3	2	2	2	2	2	2	2
844	1	26	2	1	1	1	2	4	17	19	8	15	17	76	14	14	9	7	15	4	3	4	2	4	4	3	4	4	4	2	3	1	1	1	3	1	4	3	4	4	2	3	4	4
845	1	18	2	4	1	1	3	3	8	5	6	13	5	37	17	14	19	14	14	1	2	1	2	2	1	1	1	1	1	1	1	2	1	1	3	2	4	2	2	1	1	1	1	1
846	1	50	2	2	2	2	1	4	18	16	19	18	14	85	11	20	13	8	16	3	4	3	4	4	3	3	3	3	4	3	4	4	4	4	4	4	4	3	3	3	3	3	3	2
847	2	20	2	5	1	1	2	4	9	12	5	14	5	45	11	10	17	9	11	1	2	1	4	1	1	3	4	3	1	1	1	1	1	1	1	3	4	4	2	1	1	1	1	1
848	2	19	2	5	1	1	3	2	11	12	9	13	9	54	16	18	16	9	15	2	3	2	3	1	3	1	3	4	1	1	1	3	1	3	2	3	3	3	2	2	2	1	3	1
849	2	22	2	4	1	1	3	4	5	5	5	13	5	33	17	19	16	10	17	1	1	1	1	1	1	1	1	1	1	1	1	1	1	1	3	4	1	1	4	1	1	1	1	1
850	1	19	2	5	1	1	3	4	8	7	11	16	5	47	17	16	5	17	15	1	1	1	2	3	1	1	3	1	1	1	4	3	2	1	3	2	3	4	4	1	1	1	1	1
851	2	26	2	2	1	1	3	4	11	12	8	20	13	64	8	11	12	6	12	2	3	1	3	2	1	2	4	3	2	3	1	1	1	2	4	4	4	4	4	2	3	3	3	2
852	1	22	2	5	1	1	3	4	9	7	5	13	5	39	13	19	17	12	15	2	2	3	1	1	1	2	2	1	1	1	1	1	1	1	2	1	4	3	3	1	1	1	1	1
853	1	26	2	5	1	1	3	3	20	17	15	20	20	92	12	20	16	9	17	4	4	4	4	4	4	4	4	4	1	4	4	3	2	2	4	4	4	4	4	4	4	4	4	4
854	2	21	2	5	1	1	3	4	10	10	6	20	8	54	7	9	16	18	16	2	3	1	2	2	3	2	2	2	1	2	1	1	1	1	4	4	4	4	4	1	1	2	2	2
855	2	19	2	1	1	1	3	3	14	13	13	14	14	68	12	16	18	13	13	3	3	2	3	3	2	3	3	3	2	2	2	3	3	3	2	3	3	3	3	3	4	2	3	2
856	2	24	3	2	1	1	2	4	9	7	16	15	6	53	18	13	8	9	14	1	1	1	3	3	2	1	1	2	1	1	4	4	4	3	3	2	2	4	4	1	2	1	1	1
857	1	23	2	4	1	1	3	4	11	16	15	13	9	64	4	13	6	13	14	2	2	1	3	3	3	3	3	3	4	3	3	3	3	3	2	2	2	3	4	2	4	1	1	1
858	2	19	2	4	1	1	3	4	17	15	15	17	16	80	16	19	17	9	15	3	3	3	4	4	2	3	4	4	2	3	3	3	3	3	3	3	3	4	4	3	4	3	3	3
859	2	21	2	5	1	1	3	4	7	13	5	14	5	44	15	13	15	12	16	2	2	1	1	1	2	3	4	1	3	1	1	1	1	1	2	1	4	3	4	1	1	1	1	1
860	2	42	2	5	2	2	1	2	5	6	11	20	8	50	12	12	20	9	13	1	1	1	1	1	1	1	2	1	1	1	1	4	4	1	4	4	4	4	4	1	4	1	1	1
861	2	18	2	5	1	1	3	4	11	10	11	17	11	60	7	15	15	9	15	3	2	2	2	2	4	1	2	2	1	2	3	2	2	2	3	2	4	4	4	2	4	2	2	1
862	2	19	2	5	1	1	3	4	12	10	10	11	5	48	17	13	10	9	9	2	2	2	3	3	1	2	4	2	1	1	2	3	2	2	1	1	3	3	3	1	1	1	1	1
863	1	18	2	2	1	1	3	4	12	6	14	12	6	50	15	20	16	16	15	2	2	3	3	2	2	1	1	1	1	1	4	4	2	3	2	3	3	2	2	1	2	1	1	1
864	1	20	2	1	1	1	3	4	15	15	12	18	13	73	4	13	12	16	18	3	3	3	3	3	3	3	3	3	3	2	2	3	3	2	3	3	4	4	4	2	3	3	3	2
865	1	21	2	1	1	1	3	4	8	11	7	7	5	38	7	10	8	16	18	1	2	1	3	1	2	3	1	4	1	2	2	1	1	1	1	1	1	1	3	1	1	1	1	1
866	1	20	2	2	1	1	3	4	8	9	5	10	5	37	16	14	15	7	14	2	2	1	2	1	1	3	3	1	1	1	1	1	1	1	1	1	1	4	3	1	1	1	1	1
867	2	21	2	5	1	2	2	4	11	6	7	20	7	51	6	17	9	14	17	2	2	1	3	3	1	1	2	1	1	2	1	2	1	1	4	4	4	4	4	1	3	1	1	1
868	1	25	2	4	1	1	3	4	14	14	14	12	14	68	15	15	17	14	14	3	3	3	2	3	2	3	2	3	4	3	2	3	3	3	2	2	2	3	3	3	3	3	2	3
869	1	19	2	2	1	2	3	3	9	9	10	10	10	48	18	17	16	13	19	2	3	2	1	1	3	2	1	2	1	2	2	2	2	2	2	2	2	2	2	2	2	2	2	2
870	1	20	2	1	1	1	3	3	7	14	8	8	7	44	14	20	18	11	18	2	2	1	1	1	3	3	3	3	2	1	2	3	1	1	1	1	4	1	1	2	1	1	2	1
871	2	22	2	2	1	1	3	4	18	16	12	20	10	76	9	17	13	16	16	3	3	4	4	4	4	3	1	4	4	3	3	3	2	1	4	4	4	4	4	2	4	2	1	1
872	1	23	2	3	1	1	3	2	14	5	7	9	6	41	11	20	13	12	13	3	3	3	3	2	1	1	1	1	1	2	1	1	2	1	1	1	1	3	3	1	2	1	1	1
873	1	27	2	4	1	1	3	4	9	5	5	17	10	46	9	16	11	15	11	1	2	2	2	2	1	1	1	1	1	1	1	1	1	1	3	3	3	4	4	2	2	1	1	4
874	1	19	2	2	1	1	3	4	11	14	16	19	10	70	20	16	17	8	16	2	3	2	2	2	2	2	4	3	3	3	3	4	3	3	4	4	4	3	4	2	2	2	2	2
875	1	19	2	2	1	1	3	4	11	14	16	19	10	70	20	16	17	8	16	2	3	2	2	2	2	2	4	3	3	3	3	4	3	3	4	4	4	3	4	2	2	2	2	2
876	1	21	2	3	1	1	3	4	7	8	10	11	5	41	10	15	12	17	10	2	2	1	1	1	2	1	1	1	3	3	1	3	2	1	1	1	4	3	2	1	1	1	1	1
877	2	52	2	2	1	2	3	4	19	15	17	20	20	91	10	15	18	10	10	4	4	3	4	4	3	3	3	3	3	3	3	3	4	4	4	4	4	4	4	4	4	4	4	4
878	1	21	2	3	1	1	2	4	11	10	7	7	7	42	13	14	14	10	14	3	2	2	2	2	2	2	1	2	3	1	1	1	2	2	1	1	3	1	1	1	1	2	2	1
879	2	25	2	2	1	1	3	4	9	13	8	14	6	50	11	13	14	14	18	3	2	2	1	1	1	4	4	2	2	1	1	1	3	2	3	3	3	2	3	1	1	1	1	2
880	2	19	2	5	1	1	3	4	8	7	8	19	5	47	9	18	12	5	7	1	2	1	3	1	2	1	2	1	1	3	1	2	1	1	4	3	4	4	4	1	1	1	1	1
881	2	28	2	5	1	2	2	4	9	7	7	17	5	45	9	16	10	11	14	1	2	1	2	3	1	1	1	1	3	2	1	1	2	1	4	3	4	3	3	1	1	1	1	1
882	1	18	2	5	1	1	3	4	5	5	5	5	5	25	15	14	17	14	17	1	1	1	1	1	1	1	1	1	1	1	1	1	1	1	1	1	1	1	1	1	1	1	1	1
883	2	27	2	5	1	1	3	2	15	11	11	17	14	68	11	14	11	14	17	4	2	3	3	3	2	3	3	2	1	2	2	2	2	3	3	3	3	4	4	3	4	3	3	1
884	2	19	2	3	1	1	3	4	8	11	8	16	7	50	10	17	8	8	15	2	2	2	1	1	2	3	3	1	2	2	1	3	1	1	3	3	4	3	3	1	2	1	2	1
885	1	25	3	4	1	1	3	4	10	9	10	19	9	57	5	20	13	12	15	2	1	2	3	2	1	1	1	2	4	1	1	3	3	2	4	4	3	4	4	1	3	1	1	3
886	2	24	2	2	1	1	2	4	8	6	7	6	5	32	17	20	16	15	11	3	1	2	1	1	1	1	1	1	2	1	1	3	1	1	1	1	1	1	2	1	1	1	1	1
887	2	22	2	1	1	1	3	4	12	9	11	17	9	58	10	16	10	13	16	2	4	2	3	1	1	1	3	1	3	1	1	3	2	4	4	3	3	4	3	1	2	1	1	4
888	2	18	2	2	1	1	3	4	13	13	8	7	7	48	12	14	10	15	15	3	3	2	2	3	3	2	3	3	2	2	1	1	2	2	1	1	1	3	1	1	1	2	2	1
889	1	20	2	1	1	1	3	4	11	6	11	11	9	48	8	13	6	14	15	2	2	2	2	3	1	2	1	1	1	1	1	3	3	3	2	2	1	3	3	2	2	1	2	2
890	2	27	2	2	1	1	3	3	15	8	17	18	9	67	15	16	16	13	15	2	3	3	4	3	2	1	2	1	2	3	3	4	3	4	3	4	3	4	4	1	2	2	2	2
891	2	18	2	2	1	1	3	4	9	9	8	12	6	44	18	18	18	8	17	1	3	1	3	1	3	1	1	3	1	1	1	2	3	1	3	3	4	1	1	2	1	1	1	1
892	2	21	2	2	1	1	3	3	11	8	6	12	9	46	15	10	15	7	12	2	3	2	3	1	1	2	2	2	1	1	1	2	1	1	1	1	3	4	3	1	2	2	3	1
893	1	20	2	2	1	1	3	4	9	9	9	11	5	43	20	13	16	15	14	1	3	1	2	2	1	2	2	3	1	1	1	3	2	2	2	3	2	2	2	1	1	1	1	1
894	1	21	2	2	1	1	3	4	10	13	15	8	5	51	15	17	11	18	13	2	2	1	2	3	3	3	3	3	1	3	3	3	3	3	2	1	1	2	2	1	1	1	1	1
895	2	25	2	2	1	1	3	4	11	7	8	7	7	40	7	18	11	18	14	1	3	1	3	3	2	1	1	2	1	1	2	3	1	1	1	1	3	1	1	3	1	1	1	1
896	2	22	2	5	1	1	3	4	14	12	8	15	8	57	6	18	16	15	15	3	3	2	3	3	2	3	2	3	2	2	1	2	2	1	2	3	3	4	3	2	2	2	1	1
897	2	25	2	2	1	1	3	4	6	14	5	15	5	45	13	16	7	18	13	1	1	1	2	1	3	3	3	3	2	1	1	1	1	1	3	3	3	3	3	1	1	1	1	1
898	1	21	2	3	1	1	2	4	6	12	7	10	7	42	18	20	18	19	12	2	1	1	1	1	2	3	2	3	2	1	1	2	2	1	2	1	3	2	2	1	2	1	2	1
899	2	20	2	4	1	1	3	3	13	9	7	16	9	54	10	15	19	11	14	4	3	2	2	2	1	1	3	3	1	2	1	2	1	1	3	3	3	4	3	2	2	2	1	2
900	1	22	2	4	1	1	3	4	12	12	13	15	12	64	13	17	13	17	13	2	3	2	3	2	2	2	3	3	2	3	2	3	3	2	3	3	3	3	3	2	4	2	2	2
901	2	20	2	5	1	1	3	3	16	15	15	20	16	82	6	7	13	9	15	3	3	4	3	3	3	3	3	3	3	3	3	3	3	3	4	4	4	4	4	3	3	3	3	4
902	1	23	2	4	1	1	3	3	7	9	5	16	6	43	10	16	17	14	14	2	2	1	1	1	1	1	3	3	1	1	1	1	1	1	2	2	4	4	4	1	2	1	1	1
903	1	20	2	1	1	1	3	3	12	10	5	12	12	51	9	20	16	16	18	3	3	1	1	4	3	3	1	2	1	1	1	1	1	1	1	1	4	3	3	1	3	3	3	2
904	1	20	2	2	1	1	3	4	20	20	20	20	20	100	20	20	19	7	16	4	4	4	4	4	4	4	4	4	4	4	4	4	4	4	4	4	4	4	4	4	4	4	4	4
905	1	21	2	4	1	1	3	4	11	16	12	14	8	61	8	19	13	18	9	2	3	2	2	2	3	4	4	3	2	3	2	3	2	2	3	2	2	3	4	1	2	2	2	1
906	1	21	2	3	1	1	3	1	6	13	5	5	5	34	9	13	18	14	9	1	1	1	2	1	3	3	3	3	1	1	1	1	1	1	1	1	1	1	1	1	1	1	1	1
907	2	19	2	1	1	1	3	4	8	10	9	14	6	47	18	19	8	15	12	2	2	1	1	2	1	2	4	2	1	2	1	3	2	1	3	1	4	3	3	1	2	1	1	1
908	1	22	2	2	1	1	3	4	12	11	13	20	9	65	15	20	10	11	11	3	2	2	2	3	3	1	4	2	1	1	1	4	3	4	4	4	4	4	4	2	3	2	1	1
909	1	27	2	3	1	1	3	3	7	9	7	13	5	41	17	18	17	12	17	2	2	1	1	1	1	1	3	2	2	1	1	2	2	1	1	3	3	3	3	1	1	1	1	1
910	2	24	3	5	1	2	1	4	9	8	10	20	6	53	17	12	15	4	11	2	1	1	2	3	1	2	1	1	3	3	1	2	3	1	4	4	4	4	4	1	1	1	1	2
911	2	25	2	2	1	1	3	4	7	10	5	13	6	41	4	14	17	13	11	1	2	1	1	2	1	3	1	2	3	1	1	1	1	1	1	1	4	4	3	1	2	1	1	1
912	1	20	2	2	1	1	2	3	6	6	8	12	8	40	12	20	18	16	11	1	2	1	1	1	1	1	2	1	1	2	2	2	1	1	2	3	2	2	3	1	2	2	2	1
913	2	19	2	4	1	1	3	4	14	8	14	12	6	54	13	15	14	13	13	2	4	2	4	2	2	2	2	1	1	2	4	3	2	3	3	1	2	3	3	1	1	1	2	1
914	1	21	2	2	1	1	2	4	8	7	7	14	7	43	12	17	15	7	15	1	2	1	2	2	1	2	1	1	2	1	1	2	2	1	3	3	3	2	3	1	2	1	1	2
915	1	23	2	2	1	1	3	4	7	5	5	7	5	29	17	20	16	11	15	1	1	1	1	3	1	1	1	1	1	1	1	1	1	1	1	1	2	1	2	1	1	1	1	1
916	1	20	2	2	1	1	3	2	11	10	12	12	11	56	16	14	12	11	12	2	3	1	2	3	2	2	3	2	1	1	2	3	3	3	2	2	2	3	3	1	3	2	3	2
917	1	21	2	2	1	1	3	4	8	5	5	12	6	36	10	15	19	14	12	2	1	1	2	2	1	1	1	1	1	1	1	1	1	1	2	2	3	3	2	1	1	2	1	1
918	2	21	2	5	1	1	3	4	8	11	12	19	7	57	9	17	12	10	12	2	2	2	1	1	1	2	3	2	3	1	2	4	3	2	4	4	3	4	4	1	1	1	1	3
919	1	21	2	2	1	1	3	4	8	5	5	12	6	36	10	15	19	14	12	2	1	1	2	2	1	1	1	1	1	1	1	1	1	1	2	2	3	3	2	1	1	2	1	1
920	2	21	2	4	1	1	2	4	15	14	15	20	20	84	19	17	14	15	13	3	3	3	3	3	2	3	3	3	3	3	3	3	3	3	4	4	4	4	4	4	4	4	4	4
921	2	21	2	2	1	1	2	2	15	13	14	12	10	64	8	11	10	6	9	3	3	3	3	3	3	3	2	2	3	3	3	2	3	3	2	2	4	2	2	2	2	2	2	2
922	1	21	2	2	1	1	3	3	19	18	15	12	14	78	12	17	12	11	14	4	4	3	4	4	4	3	3	4	4	3	3	3	3	3	2	2	2	3	3	3	3	3	3	2
923	2	20	2	3	1	1	3	2	17	17	11	13	14	72	14	14	17	7	13	4	3	4	4	2	4	3	4	4	2	4	2	2	2	1	1	2	2	4	4	2	2	3	3	4
924	1	22	2	1	1	1	3	3	15	13	10	13	11	62	6	15	12	11	13	3	4	3	2	3	3	3	3	3	1	1	2	2	2	3	3	2	2	3	3	2	2	2	3	2
925	1	21	2	4	1	1	2	4	13	11	11	13	9	57	13	12	19	20	15	3	2	2	3	3	2	3	3	2	1	2	2	3	2	2	2	2	3	3	3	1	3	2	2	1
926	1	22	2	5	1	1	3	4	14	12	11	16	12	65	8	18	17	12	8	3	4	3	2	2	2	2	3	3	2	3	2	2	2	2	3	3	4	3	3	2	2	3	3	2
927	1	20	2	4	1	1	2	4	5	5	5	15	9	39	4	14	20	12	15	1	1	1	1	1	1	1	1	1	1	1	1	1	1	1	3	3	3	3	3	2	2	1	2	2
928	2	23	2	2	1	1	3	4	14	12	5	20	12	63	12	13	9	12	14	3	3	3	3	2	2	2	3	2	3	1	1	1	1	1	4	4	4	4	4	2	3	2	2	3
929	1	29	2	4	1	1	2	3	20	11	18	20	20	89	7	16	12	15	12	4	4	4	4	4	2	2	4	2	1	2	4	4	4	4	4	4	4	4	4	4	4	4	4	4
930	1	22	2	2	1	1	2	4	7	7	5	16	5	40	16	20	19	14	14	1	2	1	2	1	2	1	1	1	2	1	1	1	1	1	2	3	4	4	3	1	1	1	1	1
931	2	40	2	2	1	1	3	3	13	16	6	14	16	65	11	20	19	13	16	3	3	1	3	3	3	2	4	3	4	2	1	1	1	1	2	3	3	3	3	4	4	3	4	1
932	2	39	2	2	1	2	1	3	16	15	15	16	15	77	11	19	18	11	12	4	3	2	3	4	4	3	1	3	4	3	1	4	3	4	3	3	2	4	4	3	4	2	3	3
933	1	21	2	2	1	1	3	4	19	20	20	7	14	80	18	20	11	8	11	4	4	3	4	4	4	4	4	4	4	4	4	4	4	4	1	1	2	1	2	4	4	2	3	1
934	2	20	2	5	1	1	2	4	12	11	9	15	8	55	8	15	14	14	14	3	2	2	3	2	1	2	2	2	4	2	1	2	1	3	3	2	3	4	3	2	1	2	2	1
935	1	23	3	2	1	1	1	2	13	17	12	9	10	61	8	19	17	15	13	3	2	3	3	2	3	4	3	3	4	3	3	2	2	2	2	2	1	2	2	2	2	2	2	2
936	2	18	2	5	1	1	3	4	7	5	5	9	6	32	13	19	13	12	12	1	2	1	2	1	1	1	1	1	1	1	1	1	1	1	1	1	1	3	3	1	2	1	1	1
937	2	22	2	2	1	1	1	4	9	9	9	15	6	48	15	18	12	14	10	1	3	2	2	1	1	1	4	2	1	1	3	2	2	1	3	3	3	3	3	1	2	1	1	1
938	1	18	2	2	1	1	3	3	11	10	9	14	9	53	12	16	16	20	13	1	1	3	3	3	3	1	3	2	1	3	1	2	1	2	1	3	2	4	4	2	3	1	2	1
939	1	20	2	2	1	1	3	4	12	15	10	11	6	54	8	19	11	17	13	2	3	2	2	3	3	2	4	3	3	3	2	3	1	1	2	1	2	3	3	1	1	1	2	1
940	2	22	3	1	1	1	2	3	5	6	6	15	5	37	10	12	18	9	17	1	1	1	1	1	1	2	1	1	1	1	1	1	1	2	2	1	4	4	4	1	1	1	1	1
941	2	19	2	2	1	1	3	4	6	7	8	12	5	38	16	17	16	8	13	1	2	1	1	1	1	1	1	1	3	1	1	3	2	1	2	2	2	2	4	1	1	1	1	1
942	1	19	2	1	1	1	3	4	14	10	12	11	8	55	15	18	12	15	15	3	3	2	3	3	2	2	2	2	2	3	2	3	2	2	3	1	2	2	3	2	2	1	2	1
943	2	18	2	5	1	1	3	2	10	10	7	15	7	49	6	15	15	11	16	2	3	1	2	2	2	3	2	2	1	2	1	1	1	2	3	3	3	3	3	1	2	1	2	1
944	2	21	2	4	1	1	3	4	11	16	14	13	10	64	7	15	19	18	18	2	2	3	2	2	4	3	4	3	2	3	2	3	3	3	2	2	3	3	3	2	3	2	2	1
945	2	20	2	3	1	1	3	4	7	10	10	10	8	45	11	15	18	14	11	2	2	1	1	1	1	2	4	1	2	2	2	4	1	1	1	1	4	1	3	2	2	1	2	1
946	2	22	2	5	1	1	3	4	11	6	8	18	7	50	6	13	18	15	11	2	2	1	3	3	1	1	2	1	1	2	1	2	2	1	4	3	4	3	4	1	3	1	1	1
947	2	21	2	2	1	1	3	4	6	7	5	17	5	40	15	15	13	6	15	2	1	1	1	1	1	2	1	2	1	1	1	1	1	1	4	4	4	3	2	1	1	1	1	1
948	1	19	2	1	1	1	3	3	9	8	5	8	5	35	12	15	16	14	15	1	2	2	2	2	3	1	1	2	1	1	1	1	1	1	1	1	2	2	2	1	1	1	1	1
949	1	20	2	1	1	2	1	3	9	10	6	11	6	42	8	16	14	15	16	2	2	1	3	1	2	1	3	1	3	2	1	1	1	1	1	1	3	3	3	1	2	1	1	1
950	2	20	2	5	1	1	3	4	10	15	7	17	8	57	13	14	17	14	15	2	2	2	2	2	3	3	4	3	2	3	1	1	1	1	3	3	3	4	4	1	3	1	1	2
951	1	21	2	4	1	1	3	4	9	10	6	14	9	48	8	17	12	12	15	2	3	2	1	1	2	2	2	2	2	1	1	1	2	1	3	2	3	3	3	1	2	2	2	2
952	1	20	2	5	1	1	3	4	7	7	10	5	6	35	11	14	15	16	12	2	2	1	1	1	1	1	3	1	1	2	1	2	2	3	1	1	1	1	1	1	1	1	2	1
953	1	19	2	2	1	1	3	4	19	17	12	13	15	76	12	17	18	15	13	4	4	3	4	4	4	3	4	4	2	3	1	2	3	3	2	2	1	4	4	3	3	3	3	3
954	2	21	2	2	1	2	3	4	16	15	16	15	15	77	15	13	18	13	16	4	3	3	3	3	3	3	3	3	3	3	3	4	3	3	3	3	3	3	3	3	3	3	3	3
955	2	63	2	1	2	2	3	2	15	17	20	18	17	87	15	18	16	10	13	3	3	3	3	3	3	3	3	4	4	4	4	4	4	4	4	4	3	4	3	4	3	3	4	3
956	1	27	2	2	3	1	3	3	15	15	15	14	12	71	14	20	18	12	16	3	3	3	3	3	3	3	3	3	3	3	3	3	3	3	2	3	2	3	4	3	4	2	2	1
957	2	21	2	2	1	1	3	3	10	14	7	17	7	55	16	18	8	6	16	2	2	1	3	2	3	3	3	2	3	1	1	2	2	1	4	3	4	3	3	1	2	2	1	1
958	2	22	2	1	1	1	3	4	5	6	5	5	5	26	11	12	18	11	16	1	1	1	1	1	2	1	1	1	1	1	1	1	1	1	1	1	1	1	1	1	1	1	1	1
959	1	22	2	5	1	1	2	2	7	13	14	14	5	53	9	20	14	18	15	2	1	1	2	1	3	1	3	4	2	1	1	4	4	4	3	3	2	3	3	1	1	1	1	1
960	1	38	3	4	1	1	3	2	15	17	13	17	10	72	10	14	13	9	11	3	3	3	3	3	4	3	3	4	3	1	3	3	3	3	2	3	4	4	4	2	2	2	2	2
961	1	34	2	2	2	1	3	4	20	20	20	20	20	100	8	20	20	15	12	4	4	4	4	4	4	4	4	4	4	4	4	4	4	4	4	4	4	4	4	4	4	4	4	4
962	2	27	2	5	1	1	2	4	19	16	17	20	18	90	8	11	13	12	13	4	4	3	4	4	3	4	4	2	3	4	3	4	3	3	4	4	4	4	4	4	4	4	2	4
963	1	20	2	3	1	1	3	3	6	5	5	6	5	27	8	19	20	10	12	2	1	1	1	1	1	1	1	1	1	1	1	1	1	1	1	1	1	1	2	1	1	1	1	1
964	1	40	2	2	1	2	1	4	18	17	18	14	14	81	11	17	12	14	14	4	4	4	3	3	4	3	3	3	4	3	3	4	4	4	3	2	3	3	3	3	3	2	2	4
965	1	24	2	2	1	1	2	4	11	12	11	12	7	53	14	15	15	9	13	2	3	1	2	3	2	3	3	3	1	2	2	3	2	2	2	2	1	4	3	1	1	2	2	1
966	1	20	2	1	1	1	3	3	13	16	13	18	18	78	10	13	19	13	14	3	2	3	2	3	2	4	4	4	2	1	2	4	3	3	3	3	4	4	4	3	4	4	3	4
967	1	28	2	4	1	1	3	4	13	8	9	11	9	50	8	20	16	16	13	3	2	3	2	3	2	1	2	1	2	2	1	2	2	2	1	2	2	3	3	1	3	2	2	1
968	1	18	2	3	1	1	3	4	12	12	12	12	9	57	15	15	18	8	13	3	2	3	2	2	2	3	3	3	1	3	3	3	1	2	2	1	3	3	3	1	3	1	2	2
969	2	21	2	5	1	1	3	4	17	12	17	16	19	81	10	18	12	12	17	4	4	3	3	3	3	2	2	3	2	3	4	4	3	3	3	2	3	4	4	3	4	4	4	4
970	2	21	2	1	1	1	3	2	10	12	8	15	6	51	8	13	16	9	12	2	2	2	2	2	3	3	3	2	1	3	1	2	1	1	2	2	4	3	4	2	1	1	1	1
971	2	19	2	4	1	1	3	3	13	10	13	17	14	67	14	14	15	13	12	3	3	2	3	2	2	2	2	2	2	2	3	3	3	2	3	4	3	3	4	3	3	3	3	2
972	1	20	2	1	1	1	3	4	17	15	16	12	10	70	10	16	14	13	14	3	3	3	4	4	3	3	4	2	3	3	2	4	4	3	3	2	2	2	3	2	3	2	2	1
973	2	19	2	5	1	1	3	4	12	5	14	16	9	56	16	16	9	9	14	3	1	2	3	3	1	1	1	1	1	4	3	3	2	2	3	3	2	4	4	2	2	2	2	1
974	1	56	2	1	2	2	2	2	14	17	12	7	12	62	13	15	10	15	16	3	3	3	2	3	3	3	4	3	4	2	3	3	2	2	1	1	1	2	2	3	3	2	3	1
975	1	20	2	3	1	1	3	4	15	13	11	14	11	64	16	16	10	13	13	3	3	3	3	3	3	3	2	3	2	2	2	3	2	2	3	2	3	3	3	2	3	2	2	2
976	1	20	2	1	1	1	3	3	10	5	13	20	8	56	9	16	15	17	16	3	2	1	2	2	1	1	1	1	1	2	3	3	3	2	4	4	4	4	4	1	3	1	2	1
977	1	18	2	2	1	1	3	3	9	5	9	13	7	43	20	20	16	16	17	1	3	1	3	1	1	1	1	1	1	2	3	2	1	1	2	2	1	4	4	1	3	1	1	1
978	1	18	2	2	1	1	3	2	9	10	12	10	6	47	14	15	10	16	15	1	2	2	2	2	1	3	1	2	3	1	3	4	2	2	2	1	3	3	1	1	1	1	1	2
979	1	23	2	4	1	1	3	4	6	6	5	7	5	29	5	17	15	19	14	1	1	2	1	1	1	1	2	1	1	1	1	1	1	1	1	1	3	1	1	1	1	1	1	1
980	1	21	2	4	1	1	3	4	6	9	9	7	5	36	7	16	14	15	12	2	1	1	1	1	2	2	2	2	1	1	3	3	1	1	1	1	2	1	2	1	1	1	1	1
981	1	22	2	4	1	1	3	4	9	10	9	13	8	49	14	12	9	8	12	2	2	1	2	2	2	2	2	1	3	1	2	2	2	2	2	2	3	3	3	2	2	1	1	2
982	2	19	2	2	1	1	3	4	13	12	14	19	15	73	10	16	11	11	14	3	2	2	3	3	1	3	2	4	2	2	4	3	1	4	4	4	4	3	4	3	4	3	2	3
983	2	19	2	2	1	1	3	3	14	15	12	14	12	67	14	19	17	14	17	3	3	2	3	3	3	4	3	2	3	3	2	3	2	2	2	3	3	3	3	2	2	2	4	2
984	1	22	2	4	1	1	3	4	12	14	11	12	9	58	8	13	16	17	15	2	2	3	3	2	3	3	4	3	1	3	2	2	2	2	2	1	2	4	3	2	1	2	3	1
985	2	22	2	5	1	1	3	4	12	12	10	15	9	58	5	14	18	17	14	3	3	1	2	3	2	2	2	3	3	3	1	2	2	2	3	3	3	3	3	2	2	2	2	1
986	2	19	2	2	1	1	3	2	16	17	15	8	15	71	11	16	10	10	16	2	4	3	3	4	3	4	4	4	2	3	2	3	3	4	1	1	2	2	2	4	3	4	3	1
987	2	18	2	5	1	1	3	4	12	13	12	17	12	66	6	16	15	14	16	3	2	2	3	2	3	3	3	3	1	2	2	2	3	3	3	3	3	4	4	2	3	2	3	2
988	2	19	2	5	1	1	3	2	9	11	8	9	10	47	6	16	13	10	12	2	2	2	2	1	2	2	3	3	1	1	2	2	2	1	1	1	3	2	2	2	2	2	2	2
989	2	19	2	2	1	1	3	4	6	10	6	14	5	41	15	9	6	20	16	2	1	1	1	1	1	1	1	3	4	1	1	1	2	1	2	3	3	3	3	1	1	1	1	1
990	2	21	2	5	1	1	3	4	9	5	10	20	5	49	5	12	14	8	14	1	2	1	2	3	1	1	1	1	1	2	1	3	2	2	4	4	4	4	4	1	1	1	1	1
991	1	19	2	2	1	1	3	4	10	12	9	10	5	46	12	17	14	19	15	2	3	1	2	2	2	2	4	2	2	2	1	1	3	2	2	2	2	2	2	1	1	1	1	1
992	2	19	2	1	1	1	3	2	16	16	14	15	15	76	14	14	16	11	17	3	4	3	3	3	3	3	4	3	3	3	2	3	2	4	3	3	3	3	3	3	3	3	3	3
993	1	24	2	3	1	1	3	4	9	5	11	13	7	45	17	20	20	13	15	1	1	2	2	3	1	1	1	1	1	1	1	3	3	3	2	2	3	3	3	1	1	1	1	3
994	1	26	2	3	1	1	3	4	16	20	14	13	15	78	4	14	15	13	14	4	3	3	3	3	4	4	4	4	4	4	1	3	3	3	1	3	3	3	3	3	3	3	3	3
995	1	20	2	3	1	1	3	4	8	9	11	16	5	49	13	20	16	16	11	1	2	1	2	2	1	1	3	1	3	3	1	3	1	3	2	3	4	3	4	1	1	1	1	1
996	2	23	2	2	1	1	3	4	6	10	7	20	5	48	16	17	6	8	14	1	2	1	1	1	1	3	3	1	2	1	2	2	1	1	4	4	4	4	4	1	1	1	1	1
997	1	21	2	4	1	1	3	2	13	10	12	13	9	57	15	18	16	12	13	2	3	3	2	3	2	2	2	2	2	1	3	3	3	2	2	2	3	3	3	2	2	1	2	2
998	1	21	2	5	1	1	3	4	5	5	8	18	5	41	11	15	18	7	20	1	1	1	1	1	1	1	1	1	1	1	1	4	1	1	4	2	4	4	4	1	1	1	1	1
999	2	21	2	5	1	1	3	4	14	13	11	16	10	64	11	11	17	10	14	3	3	3	3	2	2	3	3	3	2	2	2	2	2	3	3	3	3	4	3	2	2	2	2	2
1000	1	22	2	3	1	1	3	4	12	13	10	10	8	53	14	16	13	19	11	2	3	1	3	3	2	2	3	3	3	3	1	2	3	1	1	1	4	2	2	1	2	3	1	1
1001	2	18	2	5	1	2	3	4	7	8	5	5	5	30	11	12	15	13	16	2	2	1	1	1	2	2	2	1	1	1	1	1	1	1	1	1	1	1	1	1	1	1	1	1
1002	1	21	2	3	1	1	3	4	12	12	14	17	10	65	15	16	15	8	10	2	3	2	2	3	2	2	2	3	3	2	3	3	3	3	4	4	4	2	3	2	2	2	2	2
1003	1	50	2	3	2	2	1	4	17	20	5	20	20	82	13	19	18	8	8	4	3	3	4	3	4	4	4	4	4	1	1	1	1	1	4	4	4	4	4	4	4	4	4	4
1004	1	55	2	1	1	2	1	4	13	11	11	12	12	59	11	15	6	18	12	3	2	2	3	3	2	2	2	2	3	3	2	2	2	2	2	2	2	3	3	3	2	2	3	2
1005	1	24	2	5	1	1	3	4	6	9	14	10	5	44	10	19	16	11	14	2	1	1	1	1	2	2	2	2	1	2	3	4	2	3	1	1	3	3	2	1	1	1	1	1
1006	1	19	2	4	1	1	3	4	12	9	7	11	8	47	10	17	13	10	11	2	2	2	3	3	2	3	2	1	1	2	1	1	1	2	1	1	3	3	3	2	2	1	2	1
1007	1	26	2	4	1	2	2	4	12	12	7	9	8	48	9	19	13	16	17	3	3	2	2	2	2	2	3	2	3	2	1	2	1	1	1	1	3	2	2	1	2	1	1	3
1008	1	22	2	1	1	1	3	3	14	11	11	12	7	55	10	15	17	17	14	3	3	2	2	4	3	2	3	2	1	1	1	3	3	3	2	2	2	3	3	1	1	2	2	1
1009	2	43	2	2	2	2	2	2	11	13	15	16	19	74	18	18	11	7	15	2	3	1	3	2	3	3	2	3	2	3	3	2	4	3	2	3	3	4	4	3	4	4	4	4
1010	2	19	2	3	1	1	3	4	8	14	5	10	7	44	17	20	12	14	16	2	1	2	2	1	3	3	3	4	1	1	1	1	1	1	1	1	3	2	3	2	1	1	2	1
1011	1	18	2	3	1	1	2	3	15	13	13	12	15	68	14	18	19	14	12	3	3	2	3	4	3	3	4	2	1	2	3	2	3	3	2	4	4	1	1	3	3	3	3	3
1012	2	21	2	4	1	1	3	4	13	7	7	13	10	50	9	8	19	9	9	2	1	2	4	4	1	3	1	1	1	2	2	1	1	1	3	1	4	2	3	2	3	2	1	2
1013	2	22	2	1	1	1	3	3	15	11	7	13	11	57	9	13	16	15	15	3	3	3	3	3	3	2	1	3	2	1	2	2	1	1	2	2	3	3	3	4	1	2	3	1
1014	1	21	2	2	1	1	3	3	16	16	8	12	8	60	10	18	11	16	13	3	4	2	3	4	3	3	4	3	3	1	1	3	2	1	2	1	3	3	3	2	2	1	2	1
1015	1	21	2	5	1	1	3	4	5	5	5	8	5	28	16	9	16	8	15	1	1	1	1	1	1	1	1	1	1	1	1	1	1	1	1	1	1	1	4	1	1	1	1	1
1016	1	20	2	1	1	1	2	3	9	11	6	11	6	43	12	20	11	11	15	2	2	1	2	2	2	2	1	3	3	2	1	1	1	1	2	2	2	2	3	1	2	1	1	1
1017	2	23	2	5	1	1	3	4	7	7	7	15	5	41	7	17	10	10	17	2	1	1	2	1	1	1	1	1	3	1	1	1	3	1	4	1	4	3	3	1	1	1	1	1
1018	2	20	2	1	1	1	3	3	6	7	8	6	6	33	14	14	12	12	14	2	1	1	1	1	1	1	1	1	3	1	1	1	4	1	1	1	1	1	2	2	1	1	1	1
1019	2	22	2	2	1	1	3	4	15	19	20	7	20	81	18	14	7	20	15	3	3	3	3	3	3	4	4	4	4	4	4	4	4	4	1	1	1	2	2	4	4	4	4	4
1020	2	18	2	2	1	1	3	3	9	9	6	12	7	43	12	15	11	9	10	1	1	1	3	3	3	2	1	2	1	2	1	1	1	1	2	2	2	3	3	1	3	1	1	1
1021	1	18	2	3	1	2	2	4	12	7	15	17	14	65	12	20	14	15	15	3	3	2	2	2	2	1	1	2	1	3	3	3	3	3	3	3	3	4	4	3	3	2	3	3
1022	1	19	2	4	1	1	3	3	12	10	16	14	13	65	15	13	13	8	16	2	3	1	3	3	3	1	3	2	1	3	4	4	4	1	2	2	4	3	3	2	2	3	3	3
1023	2	22	2	2	1	1	3	4	15	19	20	7	20	81	18	14	7	20	15	3	3	3	3	3	3	4	4	4	4	4	4	4	4	4	1	1	1	2	2	4	4	4	4	4
1024	1	19	2	5	1	1	3	4	7	10	7	16	8	48	17	18	14	7	17	2	1	1	1	2	1	1	3	2	3	1	1	1	3	1	3	2	4	3	4	2	2	1	2	1
1025	1	19	2	4	1	1	3	4	15	7	7	7	6	42	17	20	15	12	15	4	3	4	2	2	1	1	2	2	1	2	1	1	2	1	1	1	1	1	3	2	1	1	1	1
1026	2	18	2	5	1	1	3	4	5	5	5	10	7	32	14	14	13	12	15	1	1	1	1	1	1	1	1	1	1	1	1	1	1	1	2	2	2	2	2	1	2	1	2	1
1027	1	19	2	3	1	1	2	4	11	15	16	17	14	73	18	20	20	12	10	2	3	2	2	2	2	2	4	3	4	2	4	4	3	3	3	4	4	4	2	3	4	2	2	3
1028	1	22	2	1	1	1	3	4	13	11	10	10	10	54	14	14	11	13	16	3	3	2	2	3	2	3	3	2	1	1	2	3	3	1	2	2	2	2	2	2	1	3	3	1
1029	1	20	2	5	1	1	3	4	5	5	8	15	8	41	12	12	17	17	16	1	1	1	1	1	1	1	1	1	1	1	1	4	1	1	4	4	2	1	4	1	4	1	1	1
1030	1	23	2	4	1	1	3	3	7	5	8	20	6	46	12	10	18	17	16	2	2	1	1	1	1	1	1	1	1	2	3	1	1	1	4	4	4	4	4	1	2	1	1	1
1031	1	22	3	2	1	1	3	2	10	9	6	15	8	48	15	13	17	8	13	3	2	1	2	2	2	2	1	2	2	1	1	2	1	1	3	3	3	3	3	1	2	1	1	3
1032	2	19	2	5	1	1	3	4	17	10	7	19	13	66	20	20	18	12	10	3	4	2	4	4	1	3	3	1	2	3	1	1	1	1	4	3	4	4	4	3	1	3	3	3
1033	2	20	2	1	1	1	3	4	10	10	14	8	13	55	10	17	15	16	16	3	2	1	2	2	2	1	2	4	1	1	4	4	3	2	2	1	2	2	1	3	3	1	3	3
1034	1	20	2	1	1	1	3	4	8	7	10	14	5	44	6	16	14	13	15	2	1	1	1	3	1	2	1	2	1	2	1	3	3	1	3	3	3	2	3	1	1	1	1	1
1035	2	21	2	5	1	1	3	4	10	10	7	17	6	50	8	11	12	10	13	2	2	1	3	2	2	2	2	2	2	3	1	1	1	1	3	3	4	4	3	2	1	1	1	1
1036	2	22	2	5	1	1	3	2	11	9	13	15	6	54	11	13	8	9	14	2	1	2	3	3	1	1	2	1	4	2	1	4	3	3	3	1	3	4	4	1	2	1	1	1
1037	2	22	2	5	1	1	2	3	9	5	5	20	5	44	14	18	9	6	13	2	2	1	2	2	1	1	1	1	1	1	1	1	1	1	4	4	4	4	4	1	1	1	1	1
1038	2	20	2	1	1	1	3	3	5	7	6	13	5	36	11	20	15	13	14	1	1	1	1	1	2	1	1	1	2	1	1	2	1	1	2	1	2	4	4	1	1	1	1	1
1039	1	18	2	5	1	1	3	3	13	10	8	18	11	60	9	17	17	17	10	3	3	2	2	3	3	2	1	2	2	3	2	1	1	1	4	3	3	4	4	2	2	2	2	3
1040	1	20	2	5	1	1	3	3	13	15	12	20	12	72	13	20	14	14	11	3	3	3	2	2	3	3	3	2	4	3	2	3	3	1	4	4	4	4	4	3	2	2	3	2
1041	1	20	2	2	1	1	3	2	10	10	13	11	12	56	16	18	19	12	12	3	2	1	2	2	2	1	3	2	2	2	2	4	2	3	2	2	3	2	2	3	2	2	3	2
1042	1	22	2	3	1	1	3	2	13	14	14	18	16	75	15	19	15	7	15	3	3	2	2	3	2	3	4	3	2	4	2	3	2	3	3	3	4	4	4	3	3	3	3	4
1043	1	19	2	2	1	1	3	2	14	13	15	18	14	74	9	20	19	14	15	4	3	2	2	3	3	4	2	3	1	4	3	2	3	3	3	3	4	4	4	3	3	2	3	3
1044	2	18	2	5	1	1	3	4	10	7	7	14	7	45	7	19	15	20	13	2	2	2	2	2	1	1	3	1	1	1	1	3	1	1	3	2	2	4	3	1	3	1	1	1
1045	1	21	2	2	1	1	3	3	10	7	14	14	9	54	12	15	11	20	13	3	1	2	2	2	2	2	1	1	1	2	2	3	4	3	2	2	4	4	2	2	2	2	2	1
1046	2	23	3	5	1	2	1	3	14	14	11	13	10	62	6	15	10	13	10	3	3	2	3	3	3	3	3	3	2	3	1	2	2	3	3	2	3	3	2	2	2	2	2	2
1047	1	22	2	5	1	1	3	4	15	15	15	15	15	75	13	12	14	13	15	2	4	3	3	3	3	3	3	3	3	3	3	3	3	3	3	3	3	3	3	3	3	3	3	3
1048	2	22	2	2	1	1	3	3	5	5	5	5	5	25	13	12	12	13	13	1	1	1	1	1	1	1	1	1	1	1	1	1	1	1	1	1	1	1	1	1	1	1	1	1
1049	1	20	2	1	1	1	2	3	9	13	12	13	12	59	16	15	18	14	13	1	2	2	2	2	3	2	3	2	3	2	3	2	3	2	3	2	3	2	3	2	2	3	2	3
1050	1	20	2	1	1	1	2	3	9	13	12	13	12	59	16	15	18	14	13	1	2	2	2	2	3	2	3	2	3	2	3	2	3	2	3	2	3	2	3	2	2	3	2	3
1051	1	21	2	2	1	1	3	4	13	10	10	6	8	47	13	17	8	13	14	2	3	1	3	4	3	2	2	2	1	2	1	3	2	2	1	1	1	1	2	2	1	2	2	1
1052	2	27	2	3	1	1	2	4	15	9	10	20	14	68	17	17	20	8	16	3	3	3	3	3	2	2	2	1	2	1	3	4	1	1	4	4	4	4	4	3	3	3	3	2
1053	1	25	2	3	1	1	3	4	11	8	8	20	13	60	16	13	20	19	17	2	2	2	2	3	1	2	1	1	3	3	1	1	1	2	4	4	4	4	4	1	4	2	2	4
1054	2	19	2	5	1	1	3	4	10	9	7	12	7	45	13	15	13	11	13	1	2	2	2	3	2	1	3	1	2	1	1	2	2	1	2	2	2	3	3	1	2	2	1	1
1055	1	22	3	4	1	2	3	4	20	20	20	17	20	97	13	15	17	15	12	4	4	4	4	4	4	4	4	4	4	4	4	4	4	4	3	3	3	4	4	4	4	4	4	4
1056	2	25	2	4	1	2	1	3	11	8	8	19	19	65	10	15	19	12	12	3	2	2	2	2	3	1	2	1	1	1	2	1	2	2	3	4	4	4	4	4	4	4	4	3
1057	1	40	4	3	3	2	1	2	20	20	19	18	18	95	15	17	18	11	13	4	4	4	4	4	4	4	4	4	4	4	3	4	4	4	4	3	3	4	4	4	4	3	4	3
1058	2	19	2	5	1	1	3	4	9	8	8	5	6	36	9	13	19	10	12	2	2	2	2	1	1	2	2	2	1	2	1	3	1	1	1	1	1	1	1	1	1	2	1	1
1059	1	21	2	1	1	1	3	4	12	11	11	8	6	48	15	18	16	14	13	3	3	2	2	2	3	1	3	3	1	1	4	3	2	1	1	1	4	1	1	1	1	1	2	1
1060	1	24	2	2	1	1	3	2	20	19	19	20	19	97	18	20	20	9	13	4	4	4	4	4	4	4	4	4	3	3	4	4	4	4	4	4	4	4	4	4	4	3	4	4
1061	1	22	2	4	1	1	2	4	8	5	5	14	6	38	14	20	16	13	16	1	2	1	2	2	1	1	1	1	1	1	1	1	1	1	3	3	3	2	3	1	1	2	1	1
1062	2	23	2	4	1	2	2	4	8	7	9	18	8	50	15	16	8	13	16	1	2	2	2	1	1	2	1	2	1	3	1	1	1	3	4	3	4	3	4	2	1	2	2	1
1063	1	20	2	1	1	1	2	3	9	10	8	5	6	38	20	20	14	10	15	2	1	2	2	2	2	2	2	2	2	2	1	2	2	1	1	1	1	1	1	1	2	1	1	1
1064	2	18	2	2	1	1	3	4	9	9	8	16	8	50	18	17	11	12	16	2	1	2	2	2	1	2	3	2	1	1	1	2	1	3	3	3	3	3	4	1	3	1	2	1
1065	1	18	2	3	1	1	3	2	12	6	5	12	13	48	14	16	16	13	16	3	3	3	2	1	1	1	2	1	1	1	1	1	1	1	3	3	2	2	2	2	4	2	2	3
1066	2	40	2	2	1	1	3	4	12	14	6	18	14	64	15	18	11	11	17	1	4	1	2	4	2	1	4	3	4	1	1	2	1	1	3	3	4	4	4	2	4	2	2	4
1067	2	19	2	4	1	1	3	4	9	6	14	7	10	46	12	15	16	7	10	2	2	1	2	2	1	1	1	2	1	2	3	3	2	4	1	1	1	1	3	2	2	2	3	1
1068	2	21	2	1	1	1	3	2	15	12	13	13	12	65	12	13	13	12	12	3	3	3	3	3	3	2	2	3	2	3	3	2	2	3	2	2	3	3	3	3	3	2	2	2
1069	1	24	2	2	1	1	3	2	17	13	9	14	13	66	9	18	13	14	15	3	3	3	4	4	3	3	2	2	3	2	1	3	2	1	3	3	2	3	3	2	3	2	2	4
1070	2	18	2	5	1	1	3	3	12	14	10	13	6	55	18	18	16	11	15	3	2	2	2	3	2	3	4	3	2	2	2	2	2	2	3	2	4	2	2	2	1	1	1	1
1071	2	22	2	1	1	1	3	4	10	6	10	14	9	49	11	16	14	20	15	2	2	2	2	2	1	1	1	2	1	2	2	2	2	2	2	2	3	3	4	1	2	2	2	2
1072	2	24	3	2	1	1	2	4	16	16	17	15	12	76	19	13	10	10	16	4	3	2	4	3	4	4	4	3	1	2	3	4	4	4	3	2	4	3	3	3	2	2	4	1
1073	1	23	2	2	1	1	3	4	12	10	12	14	14	62	14	16	18	17	14	2	3	3	2	2	3	2	1	3	1	1	3	3	3	2	3	3	3	3	2	2	2	3	3	4
1074	1	19	2	5	1	1	3	3	16	13	10	17	11	67	13	20	13	16	15	4	3	3	3	3	2	3	4	2	2	2	1	3	3	1	3	3	3	4	4	3	3	2	2	1
1075	2	21	2	4	1	1	2	4	14	12	10	13	9	58	14	12	10	7	16	3	3	2	2	4	2	3	3	2	2	2	1	2	2	3	1	1	4	4	3	2	2	2	2	1
1076	1	20	2	2	1	1	2	3	11	9	12	16	13	61	19	11	19	12	11	2	2	1	3	3	1	2	3	2	1	2	1	4	3	2	1	4	4	4	3	2	2	2	3	4
1077	2	20	2	5	1	1	3	4	6	13	7	6	5	37	13	14	15	17	15	1	2	1	1	1	1	3	4	2	3	1	1	1	1	3	1	1	1	1	2	1	1	1	1	1
1078	1	23	2	2	1	1	3	4	12	8	8	9	11	48	12	16	17	9	13	2	3	1	3	3	1	2	3	1	1	2	1	2	1	2	1	2	2	2	2	2	3	2	2	2
1079	1	23	2	2	1	1	2	2	18	18	14	15	17	82	15	17	17	14	14	4	4	4	3	3	3	3	4	4	4	3	3	3	3	2	3	3	3	3	3	3	4	3	3	4
1080	2	21	2	2	1	1	2	3	5	5	8	15	6	39	9	15	10	13	15	1	1	1	1	1	1	1	1	1	1	1	2	2	2	1	3	2	4	3	3	1	2	1	1	1
1081	2	23	2	2	1	2	2	4	13	11	7	15	10	56	14	7	13	14	14	1	3	1	4	4	1	2	3	1	4	3	1	1	1	1	2	2	3	4	4	1	4	1	3	1
1082	1	20	2	1	1	1	3	4	13	11	7	10	8	49	10	18	17	14	13	3	3	2	3	2	2	2	3	2	2	1	2	2	1	1	2	2	2	2	2	2	1	1	2	2
1083	2	19	2	2	1	1	3	3	9	12	13	14	10	58	11	16	14	15	14	2	2	1	2	2	2	2	3	2	3	3	2	3	3	2	3	2	3	3	3	2	2	2	2	2
1084	2	24	3	2	1	1	3	3	8	10	9	7	6	40	15	13	18	10	14	2	2	2	1	1	2	2	1	2	3	2	1	2	2	2	1	1	1	1	3	1	1	2	1	1
1085	1	28	2	1	2	1	3	4	6	6	5	10	5	32	14	20	10	8	16	1	1	1	1	2	1	1	2	1	1	1	1	1	1	1	1	1	4	2	2	1	1	1	1	1
1086	1	20	2	1	1	1	3	4	6	6	6	12	5	35	17	17	6	19	16	1	2	1	1	1	2	1	1	1	1	1	2	1	1	1	3	1	4	1	3	1	1	1	1	1
1087	2	19	2	3	1	1	3	4	6	7	5	12	5	35	13	19	13	7	15	2	1	1	1	1	1	1	1	2	2	1	1	1	1	1	1	2	3	3	3	1	1	1	1	1
1088	2	33	2	5	1	2	2	3	17	17	16	18	16	84	12	15	16	9	14	3	4	3	4	3	3	4	3	3	4	3	3	3	4	3	3	3	4	4	4	3	3	3	3	4
1089	1	27	3	1	1	1	1	2	5	6	8	7	6	32	12	12	11	10	11	1	1	1	1	1	1	1	1	1	2	2	1	2	1	2	2	1	2	1	1	2	1	1	1	1
1090	2	18	2	5	1	1	3	3	7	5	10	17	8	47	9	14	19	11	15	2	1	1	2	1	1	1	1	1	1	2	3	2	2	1	4	4	3	2	4	1	4	1	1	1
1091	1	19	2	2	1	1	3	4	14	11	7	14	13	59	18	13	9	11	12	4	2	4	2	2	3	1	4	2	1	2	1	2	1	1	3	3	3	2	3	3	4	1	2	3
1092	2	20	2	5	1	1	3	4	5	5	5	5	5	25	12	16	12	11	12	1	1	1	1	1	1	1	1	1	1	1	1	1	1	1	1	1	1	1	1	1	1	1	1	1
1093	1	23	3	1	1	1	2	4	19	18	20	11	18	86	15	19	20	10	12	4	4	3	4	4	4	2	4	4	4	4	4	4	4	4	2	2	1	2	4	4	4	4	4	2
1094	2	19	2	5	1	1	2	4	8	9	8	12	5	42	13	15	12	13	12	1	2	1	2	2	1	3	2	2	1	2	1	2	2	1	2	1	3	3	3	1	1	1	1	1
1095	2	20	2	5	1	1	3	4	12	13	6	11	9	51	19	17	9	11	16	1	3	3	3	2	3	3	3	2	2	2	1	1	1	1	2	1	2	3	3	1	3	2	2	1
1096	1	21	2	2	1	1	2	4	11	16	15	11	14	67	13	20	14	13	16	1	2	1	4	3	4	3	4	3	2	2	2	4	4	3	1	1	3	3	3	2	4	3	2	3
1097	1	22	2	2	1	1	3	2	6	5	5	9	5	30	17	10	17	17	10	1	1	2	1	1	1	1	1	1	1	1	1	1	1	1	1	2	2	2	2	1	1	1	1	1
1098	2	20	2	5	1	1	3	4	11	12	12	14	12	61	12	15	14	11	13	2	2	2	3	2	2	2	3	3	2	3	2	2	3	2	3	2	3	3	3	2	3	2	2	3
1099	2	18	2	5	1	1	3	4	13	11	11	13	10	58	14	17	15	6	13	3	3	2	3	2	2	2	3	3	1	2	2	2	3	2	3	1	3	3	3	2	2	2	2	2
1100	1	21	2	4	1	1	3	4	15	14	16	7	12	64	12	18	18	11	13	3	3	3	3	3	3	3	4	3	1	3	3	3	3	4	1	1	1	2	2	3	2	2	3	2
1101	1	30	2	4	1	1	3	2	15	15	14	15	15	74	10	13	11	10	16	3	3	3	3	3	3	3	3	3	3	3	3	3	3	2	3	3	3	3	3	3	3	3	3	3
1102	1	22	2	5	1	1	2	4	18	18	8	16	15	75	16	10	17	12	14	4	4	4	3	3	3	4	4	4	3	2	1	2	2	1	2	4	3	3	4	3	3	3	3	3
1103	2	23	2	5	1	2	3	4	8	8	12	20	5	53	5	11	7	14	14	4	1	1	1	1	1	1	2	1	3	1	3	3	3	2	4	4	4	4	4	1	1	1	1	1
1104	1	25	2	1	1	1	3	4	8	8	5	10	6	37	9	15	12	15	12	2	1	2	2	1	1	2	2	2	1	1	1	1	1	1	2	1	3	2	2	1	1	1	2	1
1105	1	19	2	2	1	1	2	3	14	7	10	9	9	49	13	14	19	7	12	3	4	1	3	3	1	1	1	1	3	1	1	3	1	4	2	1	1	1	4	1	1	3	3	1
1106	1	20	2	2	1	1	3	2	6	6	5	5	5	27	12	20	14	20	16	2	1	1	1	1	1	1	1	1	2	1	1	1	1	1	1	1	1	1	1	1	1	1	1	1
1107	2	21	2	2	1	1	3	4	5	5	5	20	5	40	9	10	8	14	17	1	1	1	1	1	1	1	1	1	1	1	1	1	1	1	4	4	4	4	4	1	1	1	1	1
1108	1	20	2	2	1	1	3	3	9	7	10	15	5	46	14	11	17	17	12	2	2	2	1	2	1	2	2	1	1	1	2	3	2	2	3	2	4	3	3	1	1	1	1	1
1109	1	20	2	2	1	1	3	4	11	6	10	5	5	37	10	18	16	15	15	3	2	2	2	2	1	1	1	1	2	2	3	3	1	1	1	1	1	1	1	1	1	1	1	1
1110	2	21	2	5	1	1	3	2	5	5	5	5	5	25	12	12	12	12	12	1	1	1	1	1	1	1	1	1	1	1	1	1	1	1	1	1	1	1	1	1	1	1	1	1
1111	1	21	2	2	1	2	2	4	7	7	10	11	5	40	13	14	13	9	11	1	1	1	2	2	1	1	2	2	1	1	2	2	2	3	3	2	1	2	3	1	1	1	1	1
1112	1	24	2	2	1	1	3	4	7	8	6	6	5	32	11	18	9	16	15	2	1	1	2	1	1	1	3	2	1	1	1	2	1	1	1	1	2	1	1	1	1	1	1	1
1113	1	18	2	2	1	1	3	4	13	11	12	14	11	61	12	16	12	13	13	3	2	2	3	3	2	2	3	2	2	2	2	3	3	2	3	3	2	3	3	2	3	2	2	2
1114	2	19	2	5	1	1	3	4	9	6	10	13	5	43	6	14	13	18	12	1	2	2	2	2	1	1	1	1	2	2	2	3	2	1	3	1	4	3	2	1	1	1	1	1
1115	2	20	2	4	1	1	3	4	6	14	7	15	6	48	16	12	6	4	11	1	1	1	2	1	3	3	4	2	2	1	1	2	2	1	4	2	4	1	4	1	1	1	2	1
1116	2	19	2	2	1	1	3	4	12	14	15	12	9	62	15	16	6	11	17	1	3	2	3	3	3	2	4	2	3	3	3	3	3	3	2	2	2	3	3	2	3	1	2	1
1117	1	19	2	5	1	2	3	4	10	10	11	11	5	47	18	16	10	11	15	2	2	3	1	2	2	3	1	3	1	2	1	2	3	3	3	1	2	2	3	1	1	1	1	1
1118	1	20	2	2	1	1	3	4	8	6	9	13	7	43	8	17	8	19	13	1	2	1	2	2	1	1	1	1	2	2	1	2	3	1	2	2	3	3	3	1	1	1	2	2
1119	1	19	2	2	1	1	3	4	13	17	11	20	14	75	10	17	19	11	12	3	3	3	2	2	3	3	4	3	4	2	2	2	3	2	4	4	4	4	4	3	4	3	3	1
1120	1	18	2	3	1	1	3	3	8	13	7	5	6	39	5	9	14	17	12	2	1	1	2	2	3	2	3	3	2	2	1	1	1	2	1	1	1	1	1	1	1	1	2	1
1121	2	22	2	5	1	1	2	2	11	13	5	11	7	47	6	16	12	15	13	3	2	2	2	2	2	3	2	3	3	1	1	1	1	1	1	1	3	3	3	2	2	1	1	1
1122	2	24	2	5	1	1	3	4	5	6	7	6	5	29	4	18	10	10	8	1	1	1	1	1	1	1	1	1	2	1	1	1	3	1	1	1	1	1	2	1	1	1	1	1
1123	1	23	2	5	1	1	3	4	15	12	11	20	7	65	15	19	17	11	15	3	3	3	3	3	3	2	3	1	3	2	1	3	3	2	4	4	4	4	4	1	1	1	2	2
1124	1	20	2	2	1	1	3	3	13	10	12	14	10	59	16	19	11	15	15	2	2	3	3	3	1	2	3	2	2	1	1	3	3	4	3	3	2	3	3	2	3	1	3	1
1125	1	21	2	3	1	1	3	3	10	11	7	7	8	43	17	17	18	17	14	3	2	2	2	1	2	2	2	2	3	2	2	1	1	1	1	1	1	2	2	1	1	2	2	2
1126	2	22	2	4	1	1	3	4	5	6	5	11	5	32	13	10	11	5	14	1	1	1	1	1	1	1	1	1	2	1	1	1	1	1	1	1	2	3	4	1	1	1	1	1
1127	1	27	3	2	1	1	1	2	13	17	17	14	12	73	16	20	19	11	14	3	2	2	3	3	4	4	3	4	2	3	2	4	4	4	2	2	4	3	3	3	3	2	2	2
1128	1	21	2	5	2	2	2	4	11	19	13	12	14	69	17	15	17	17	13	3	2	1	2	3	4	4	4	4	3	4	1	4	2	2	3	2	3	2	2	3	4	2	4	1
1129	1	18	2	1	1	1	3	4	18	16	7	10	8	59	10	18	12	16	12	4	3	3	4	4	4	4	3	3	2	2	2	1	1	1	1	1	3	2	3	2	2	1	2	1
1130	1	48	2	3	2	2	3	3	15	17	12	12	13	69	16	19	15	8	11	3	3	3	3	3	3	3	4	3	4	3	3	2	2	2	2	2	2	3	3	3	3	3	3	1
1131	2	21	2	5	1	1	3	4	7	6	13	14	6	46	12	14	19	16	14	1	2	1	1	2	2	1	1	1	1	2	3	3	3	2	1	1	4	4	4	1	2	1	1	1
1132	2	19	2	2	1	1	3	3	16	12	12	16	13	69	12	12	12	12	12	3	4	3	3	3	2	2	2	3	3	2	2	2	3	3	4	4	3	3	2	3	3	3	2	2
1133	2	34	2	5	1	1	3	4	5	5	5	17	5	37	13	17	16	10	14	1	1	1	1	1	1	1	1	1	1	1	1	1	1	1	4	3	4	3	3	1	1	1	1	1
1134	1	23	2	3	1	1	3	4	13	12	10	14	11	60	14	20	14	10	11	3	2	2	3	3	2	2	3	3	2	2	2	2	2	2	3	2	3	3	3	3	2	2	2	2
1135	1	21	2	2	1	1	3	2	15	15	15	12	10	67	12	12	12	12	12	3	3	3	3	3	3	3	3	3	3	3	3	3	3	3	3	3	2	2	2	2	2	2	2	2
1136	1	19	2	2	1	1	3	2	8	10	10	12	5	45	20	14	12	11	13	3	1	1	1	2	1	1	2	2	4	1	1	3	1	4	1	1	4	3	3	1	1	1	1	1
1137	1	20	2	2	1	1	3	3	8	8	8	19	10	53	6	19	12	12	16	3	2	1	1	1	1	1	1	1	4	3	1	1	1	2	4	3	4	4	4	1	4	1	2	2
1138	2	22	2	2	1	1	2	4	5	5	5	7	5	27	13	18	16	15	13	1	1	1	1	1	1	1	1	1	1	1	1	1	1	1	1	1	1	2	2	1	1	1	1	1
1139	1	44	2	2	1	1	3	3	14	12	9	15	12	62	10	15	12	13	13	3	3	2	3	3	2	2	3	2	3	2	2	2	1	2	3	3	3	3	3	3	2	2	2	3
1140	1	21	2	1	1	1	2	3	12	13	11	12	9	57	11	18	12	14	13	3	2	2	2	3	3	3	3	2	2	1	3	2	3	2	2	1	3	3	3	2	2	1	2	2
1141	1	21	2	1	1	1	3	4	5	5	7	13	8	38	15	19	18	12	16	1	1	1	1	1	1	1	1	1	1	1	1	1	1	3	4	4	2	1	2	1	4	1	1	1
1142	2	28	2	5	1	1	3	2	14	10	13	20	17	74	10	15	15	11	14	4	3	2	3	2	2	3	2	1	2	1	3	3	3	3	4	4	4	4	4	3	4	3	3	4
1143	2	20	2	5	1	1	3	4	13	10	13	19	16	71	11	16	13	8	14	3	3	2	3	2	2	2	1	3	2	2	2	3	3	3	4	4	3	4	4	2	4	3	3	4
1144	2	65	2	1	2	1	3	4	13	7	6	20	10	56	13	14	19	12	12	3	3	2	3	2	1	1	2	2	1	1	1	2	1	1	4	4	4	4	4	1	3	1	1	4
1145	1	22	2	2	1	1	3	4	20	15	18	16	18	87	14	19	20	9	9	4	4	4	4	4	3	3	3	3	3	4	2	4	4	4	3	3	2	4	4	3	4	3	4	4
1146	2	38	2	2	1	1	2	4	16	16	17	11	11	71	17	18	8	13	15	2	3	3	4	4	3	2	4	3	4	4	3	4	3	3	2	1	2	3	3	2	2	2	3	2
1147	1	29	2	1	1	1	3	4	13	11	6	17	13	60	10	20	16	9	15	3	3	1	3	3	3	1	2	3	2	1	1	2	1	1	4	3	2	4	4	2	3	2	3	3
1148	1	21	2	2	1	1	3	4	13	12	9	15	12	61	13	15	15	7	12	3	3	2	3	2	2	2	3	3	2	2	1	2	2	2	3	3	2	3	4	3	3	2	3	1
1149	1	19	2	5	1	1	3	3	8	7	16	14	5	50	4	16	12	16	17	1	2	1	2	2	1	1	1	1	3	1	3	4	4	4	3	2	4	3	2	1	1	1	1	1
1150	2	24	2	5	1	1	3	4	5	5	5	12	5	32	17	13	19	7	16	1	1	1	1	1	1	1	1	1	1	1	1	1	1	1	3	2	3	1	3	1	1	1	1	1
1151	1	20	2	5	1	1	3	4	10	13	10	20	10	63	14	19	7	18	15	2	2	2	2	2	3	3	3	2	2	2	2	2	2	2	4	4	4	4	4	1	3	2	2	2
1152	2	20	2	5	1	1	3	4	12	7	6	20	15	60	12	17	10	12	14	3	2	4	2	1	1	2	2	1	1	2	1	1	1	1	4	4	4	4	4	3	4	2	2	4
1153	1	19	2	1	1	1	2	2	7	11	7	9	8	42	10	17	18	18	15	1	1	1	2	2	3	3	1	3	1	1	1	2	2	1	1	1	3	2	2	1	3	2	1	1
1154	2	54	2	1	3	2	1	2	5	6	5	5	6	27	7	13	10	10	16	1	1	1	1	1	1	2	1	1	1	1	1	1	1	1	1	1	1	1	1	2	1	1	1	1
1155	2	18	2	4	1	1	3	4	10	11	12	6	10	49	14	17	10	12	12	2	3	1	2	2	2	2	2	2	3	2	2	3	3	2	1	1	1	1	2	2	2	2	2	2
1156	1	22	2	3	1	1	3	4	6	9	16	6	8	45	12	20	17	17	17	2	1	1	1	1	1	2	2	2	2	2	3	4	4	3	1	1	1	1	2	1	1	2	2	2
1157	2	22	2	2	1	1	2	4	6	10	12	20	8	56	18	13	9	7	15	1	1	1	2	1	1	3	1	1	4	1	1	4	2	4	4	4	4	4	4	1	4	1	1	1
1158	1	20	2	1	1	1	3	4	15	10	6	8	6	45	5	17	11	12	14	3	3	3	3	3	2	3	1	2	2	2	1	1	1	1	1	1	2	1	3	2	1	1	1	1
1159	2	25	2	2	1	1	3	4	5	5	5	8	5	28	10	19	19	14	16	1	1	1	1	1	1	1	1	1	1	1	1	1	1	1	1	1	2	2	2	1	1	1	1	1
1160	2	21	2	2	1	1	3	3	10	8	7	13	8	46	13	19	19	15	15	2	2	2	1	3	2	2	1	1	2	1	2	2	1	1	2	2	3	3	3	2	2	1	2	1
1161	1	20	2	2	1	1	3	4	9	13	9	5	9	45	12	16	20	8	13	2	2	1	2	2	2	2	3	3	3	2	1	3	2	1	1	1	1	1	1	2	3	1	2	1
1162	1	18	2	2	1	1	3	4	7	6	6	11	7	37	19	14	14	16	16	2	1	1	2	1	1	1	2	1	1	1	1	2	1	1	2	2	2	2	3	2	2	1	1	1
1163	1	18	2	2	1	1	3	4	16	16	13	20	14	79	8	12	14	15	14	3	3	3	4	3	4	3	3	3	3	3	2	3	2	3	4	4	4	4	4	3	3	3	3	2
1164	2	19	2	2	1	1	3	3	15	12	15	20	14	76	18	15	12	16	14	2	4	2	3	4	3	3	3	1	2	4	2	3	3	3	4	4	4	4	4	2	4	2	3	3
1165	2	19	2	5	1	1	2	1	5	5	5	5	5	25	12	12	12	12	12	1	1	1	1	1	1	1	1	1	1	1	1	1	1	1	1	1	1	1	1	1	1	1	1	1
1166	2	24	2	5	1	1	3	2	5	5	5	20	8	43	14	15	14	11	15	1	1	1	1	1	1	1	1	1	1	1	1	1	1	1	4	4	4	4	4	1	4	1	1	1
1167	2	20	2	4	1	1	3	4	20	20	20	20	20	100	10	11	13	9	12	4	4	4	4	4	4	4	4	4	4	4	4	4	4	4	4	4	4	4	4	4	4	4	4	4
1168	1	20	2	2	1	1	3	4	12	8	9	14	9	52	19	16	10	14	11	3	3	1	2	3	2	1	2	2	1	2	1	1	2	3	2	1	4	4	3	3	2	1	2	1
1169	1	21	2	2	1	1	3	4	14	17	15	20	16	82	4	18	18	14	16	3	2	3	3	3	3	3	4	4	3	3	3	3	3	3	4	4	4	4	4	4	4	3	4	1
1170	2	24	2	5	1	1	3	3	15	15	15	15	15	75	12	12	12	12	12	3	3	3	3	3	3	3	3	3	3	3	3	3	3	3	3	3	3	3	3	3	3	3	3	3
1171	2	23	3	5	1	1	3	4	9	16	13	15	5	58	15	16	16	14	17	2	2	1	2	2	3	3	4	3	3	2	3	3	3	2	3	3	3	3	3	1	1	1	1	1
1172	1	45	4	3	2	2	1	4	20	20	13	7	12	72	12	16	14	12	11	4	4	4	4	4	4	4	4	4	4	4	2	3	2	2	1	1	1	2	2	3	2	3	2	2
1173	1	21	2	2	1	1	2	3	5	5	6	17	8	41	11	14	19	9	12	1	1	1	1	1	1	1	1	1	1	1	1	2	1	1	3	3	3	4	4	1	3	1	1	2
1174	1	20	2	1	1	1	2	3	12	13	14	5	5	49	10	11	13	18	20	3	2	2	2	3	3	3	3	3	1	1	1	4	4	4	1	1	1	1	1	1	1	1	1	1
1175	2	33	3	5	1	2	1	4	12	13	12	15	10	62	12	16	16	11	12	2	2	3	3	2	2	2	3	2	4	2	2	3	3	2	3	3	3	3	3	2	2	2	1	3
1176	1	21	2	3	1	1	3	4	13	9	8	10	11	51	16	18	12	17	14	2	3	2	3	3	2	1	3	2	1	1	1	3	2	1	1	1	2	3	3	2	3	2	3	1
1177	1	34	3	3	2	2	1	3	20	20	17	13	18	88	10	17	17	8	13	4	4	4	4	4	4	4	4	4	4	4	3	4	3	3	3	2	2	3	3	4	3	4	4	3
1178	1	25	3	1	1	1	2	4	13	15	13	11	9	61	16	17	9	17	15	3	3	3	2	2	3	3	3	3	3	2	2	3	3	3	1	1	3	3	3	2	2	2	2	1
1179	1	54	2	3	2	1	1	3	20	20	20	17	19	96	12	14	13	10	11	4	4	4	4	4	4	4	4	4	4	4	4	4	4	4	4	4	2	3	4	4	4	4	4	3
1180	2	49	2	2	2	2	1	4	20	20	15	15	18	88	17	20	18	8	12	4	4	4	4	4	4	4	4	4	4	3	3	3	3	3	2	3	3	3	4	4	3	4	4	3
1181	1	24	2	2	1	1	3	4	20	20	20	20	19	99	13	17	16	10	10	4	4	4	4	4	4	4	4	4	4	4	4	4	4	4	4	4	4	4	4	4	4	4	4	3
1182	1	20	2	3	1	1	3	3	9	12	11	9	5	46	10	19	16	18	19	3	2	1	1	2	1	1	3	3	4	1	1	3	3	3	2	1	1	3	2	1	1	1	1	1
1183	2	18	2	5	1	1	3	2	10	11	10	11	10	52	9	15	14	12	15	2	2	2	2	2	2	3	2	2	2	2	2	2	2	2	2	2	2	2	3	2	2	2	2	2
1184	1	20	2	2	1	1	2	3	15	15	15	18	15	78	13	15	9	13	11	2	4	3	3	3	3	3	3	3	3	3	3	4	4	1	4	4	3	3	4	3	4	2	4	2
1185	1	23	3	5	1	2	1	3	11	9	8	20	5	53	11	17	8	15	12	4	2	3	1	1	2	2	3	1	1	1	2	2	2	1	4	4	4	4	4	1	1	1	1	1
1186	2	22	2	1	1	1	2	3	13	7	7	17	6	50	20	20	15	9	14	3	3	2	2	3	2	2	1	1	1	1	1	2	2	1	3	2	4	4	4	2	1	1	1	1
1187	2	35	2	2	2	2	1	4	20	12	16	20	20	88	14	19	18	15	15	4	4	4	4	4	1	2	4	3	2	1	3	4	4	4	4	4	4	4	4	4	4	4	4	4
1188	2	21	2	5	1	1	3	4	12	13	12	11	10	58	15	15	19	13	13	2	3	2	2	3	2	3	3	3	2	3	2	3	2	2	1	1	3	3	3	2	2	2	2	2
1189	2	25	3	2	1	1	2	4	18	18	16	14	18	84	11	16	10	13	17	4	4	4	3	3	3	4	4	3	4	3	3	4	3	3	2	4	2	3	3	4	4	3	4	3
1190	2	19	2	5	1	1	3	4	5	5	5	20	5	40	17	15	16	8	14	1	1	1	1	1	1	1	1	1	1	1	1	1	1	1	4	4	4	4	4	1	1	1	1	1
1191	2	18	2	5	1	2	3	4	15	14	11	16	9	65	12	16	12	13	14	3	3	3	3	3	3	2	3	3	3	3	2	2	2	2	2	2	4	4	4	2	1	2	2	2
1192	1	23	2	3	1	1	3	4	11	10	9	15	8	53	15	20	15	7	12	3	3	2	2	1	1	2	1	3	3	1	1	4	1	2	2	2	3	4	4	2	3	1	1	1
1193	2	19	2	2	1	1	3	4	9	11	10	17	7	54	12	16	12	11	10	2	2	1	2	2	3	2	3	2	1	2	1	2	2	3	3	3	3	4	4	1	1	3	1	1
1194	2	22	2	5	1	1	3	4	12	15	11	15	13	66	10	14	15	12	16	2	3	2	2	3	3	3	3	3	3	3	2	2	2	2	3	3	3	3	3	3	3	2	3	2
